# Supplementary material for: The Metabolic Response of Brachypodium Roots to the Interaction with Beneficial Bacteria Is Affected by the Plant Nutritional Status
Source: Metabolites. 2021 Jun 3;11(6):358. doi: 10.3390/metabo11060358 (PMC8228974; doi:10.3390/metabo11060358)
Supplement: Supplementary file 1 [file metabolites-11-00358-s001.zip]

Archive with 11 entries (11 files):
- Figure S1.tif
- Figure S2.tif
- Figure S3.tif
- Figure S4.tif
- Figure S5.tif
- Figure S6.tif
- Figure S7.tif
- Figure S8.tif
- Figure S9.tif
- Table S1.xlsx
- Table S2.xlsx
