# Supplementary material for: The Metabolic Response of Brachypodium Roots to the Interaction with Beneficial Bacteria Is Affected by the Plant Nutritional Status
Source: Metabolites. 2021 Jun 3;11(6):358. doi: 10.3390/metabo11060358 (PMC8228974; doi:10.3390/metabo11060358)
Supplement: Supplementary file 1 [file metabolites-11-00358-s001.zip › Table S1.xlsx]

## Sheet: Table S1a
Table S1a. List of polar metabolites detected in Brachypodium roots harvested at 7, 14 and 21 DAI. Columns display in ascending order the class of each compound, its name, the relative response fold changes (FC) (Azospirillum inoculated/non-inoculated plants) and the related p-value for each time point. Compounds are divided into amino acids (AA), organic acids (OA) sugars (SU) or “Others” if the…
		7 DAI		14 DAI		21 DAI
Class	Compound name	FC	p-value	FC	p-value	FC	p-value
AA	3-Amino-2-piperidone	-1.03	0.96	1.53	0.16	1.07	0.54
AA	β-cyano-alanine	1.24	0.44	-1.96	0.01	1.18	0.05
AA	Arginine	1.15	0.21	1.36	0.17	1.09	0.53
AA	Asparagine	1.22	0.89	-2.63	0.68	1.21	0.63
AA	Aspartic acid	1.08	0.58	1.24	0.26	1.21	0.37
AA	β-Alanine	1.4	0.04	1.24	0.03	-1.25	0.11
AA	Cystine	-1.22	0.51	ND	ND	ND	ND
AA	Dopamine	1.25	0.09	1.06	0.39	1.23	0.02
AA	Ethanolamine	1.06	0.56	-1.13	0.12	1.32	0.01
AA	Glutamic acid	1.01	0.89	1.07	0.09	1.16	0.01
AA	Glutamine	1.55	0.84	1.16	0.34	1.15	0.68
AA	Glycine	-1.02	0.89	-1.08	0.29	1.08	0.17
AA	Guanosine	1.2	0.29	1.66	0.08	1.07	0.65
AA	Homoserine	1.43	0.01	1.32	0.1	1.11	0.44
AA	Isoleucine	1.04	0.61	1.32	0.04	1.02	0.83
AA	Lysine	1.05	0.55	1.04	0.88	-1.01	0.87
AA	Methionine	1.01	0.82	1.31	0.01	1.08	0.05
AA	Methylcysteine	-1.22	0.52	-1.01	0.9	1.02	0.96
AA	O-Acetylserine	1.28	0.13	-1.21	0.02	1.13	0.08
AA	Ornithine	-1.13	0.47	1.3	0.22	1.07	0.59
AA	Phenylalanine	-1.08	0.75	1.19	<0.01	1.14	0.06
AA	Proline	-1.41	0.5	1.38	0.08	1.19	0.43
AA	Putrescine	1.1	0.5	-1.55	0.02	-1.25	0.03
AA	Serine	1.11	0.46	1.04	0.65	1.09	0.64
AA	Serotonin	1.14	0.53	-1.02	0.79	1.51	<0.01
AA	Threonine	1.03	0.67	1.06	0.41	1.04	0.21
AA	Tryptophan	1.1	0.76	1.4	0.11	1.05	0.69
AA	Tyramine	1.19	0.04	-1.05	0.38	1.13	<0.01
AA	Tyrosine	-1.06	0.57	1.11	0.17	1.16	0.02
AA	Urea	1.29	0.47	-1.02	0.77	1.26	0.05
OA	2-amino-2-deoxy-D-gluconic acid	1.1	0.39	-1.13	0.22	1.07	0.27
OA	2,4,5-Trihydroxypentanoic acid	1.18	0.23	-1.38	0.02	1.11	0.43
OA	2,4-Dihydroxy butanoic acid	-1.33	0.42	1.24	0.15	1.02	0.84
OA	2-Hydroxyglutaric acid	1.22	0.05	1.26	0.01	1.15	0.02
OA	Aconitic acid	1.15	0.42	1.4	0.01	1.02	0.83
OA	Aminoadipic acid	1.54	0.38	-1.12	0.45	1.17	0.29
OA	Aminocaproic acid	-1.92	<0.01	-2.63	0.01	-1.14	0.55
OA	Citric acid	1.07	0.43	1.29	0.04	1.02	0.84
OA	Erythronic acid	-1.26	0.58	-1.02	0.7	-1.15	0.1
OA	Fumaric acid	1.09	0.39	1.36	<0.01	1.17	0.11
OA	Galactonic acid	-2.14	0.07	-1.09	0.25	-1.06	1
OA	Glucopyranuronic acid	1.17	0.17	1.22	0.05	1.12	0.1
OA	Glyceric acid	-1.01	0.93	1.31	0.01	-1.03	0.63
OA	Gulonic acid	1.13	0.68	-1.19	0.02	1.01	0.78
OA	Hydroxypropanoic acid	-1.25	0.92	-1.07	0.18	1	0.95
OA	Malic acid	1.1	0.19	1.76	<0.01	1.23	0.01
OA	Malonic acid	1.08	0.45	1.25	0.05	1.2	0.02
OA	Oxalic acid	-1.31	0.23	1.44	0.22	1.02	0.98
OA	Pantothenic acid	-1.04	0.89	-1.88	<0.01	1.17	0.22
OA	p-Coumaric acid	1.34	0.02	-1.1	0.34	1.15	0.1
OA	Pentonic acid,1,4-lactone	1.08	0.45	-2.98	<0.01	-1.73	<0.01
OA	Pipecolic acid	1.28	0.03	1.07	0.26	-1.2	<0.01
OA	Pyroglutamic acid	-1.08	0.88	-1.88	0.06	1.75	0.05
OA	Pyruvic acid	1.26	0.29	-1.06	0.44	-1.01	0.9
OA	Quinic acid	1.16	0.19	2.12	<0.01	1.07	0.45
OA	Ribonic acid	1.04	0.68	1.18	0.5	5.44	<0.01
OA	Sinapic acid	1.12	0.33	-2.55	<0.01	1.04	0.89
OA	Succinic acid	1.21	0.02	1.33	<0.01	1.19	<0.01
OA	Threonic acid	1.04	0.58	1.32	<0.01	1.02	0.47
OA	trans-Ferulic acid	1.04	0.88	-1.18	0.13	-1.01	0.95
OA	α-Ketoglutaric acid	1.21	0.07	2	<0.01	1.15	0.15
OA	γ-Aminobutyric acid	1.18	0.09	-1.48	<0.01	-1.07	0.51
SU	Anhydroglucitol	1.16	0.37	1.15	0.41	1.14	0.19
SU	Arabinose	-1.45	0.12	-1.01	0.97	1.21	0.19
SU	β-Gentibiose	-1.37	0.04	ND	ND	ND	ND
SU	Cellobiose	-1.03	0.7	1.04	0.59	1.12	0.14
SU	Fructose	1.16	0.21	1.25	0.12	-1.06	0.69
SU	Galactinol	1.31	0.04	1.2	0.09	1.27	0.01
SU	Galactose	-1.19	0.23	1.13	0.11	1.03	0.7
SU	Galactosylglycerol	1.14	0.54	-1.15	0.27	1.1	0.36
SU	Glucose	-1.32	0.05	1.13	0.27	-1.04	0.8
SU	Gulose	1.16	0.17	-1.02	0.86	1.29	<0.01
SU	Glycerol-3-phosphate	1.53	0.01	-1.01	0.79	1.02	0.89
SU	Inositol	-1.15	0.14	-1.1	0.11	-1	0.95
SU	Inositol-1-phosphate	1.01	0.94	1.09	0.72	1.14	0.34
SU	Maltotriose	-1.27	0.18	ND	ND	ND	ND
SU	Mannose-6-phosphate	1.25	0.32	1.16	0.25	-1.03	0.99
SU	Melibiose	-1.69	0.06	ND	ND	ND	ND
SU	Myo-Inositol-2-phosphate	1.17	0.37	ND	ND	ND	ND
SU	O-Methyl inositol	1.04	0.79	1.23	<0.01	1.16	0.03
SU	Raffinose	1.22	0.4	-1.04	0.87	1.12	0.47
SU	Rhamnose	1.09	0.35	-1.13	0.13	1.22	<0.01
SU	Ribose	-1.08	0.54	-1.17	0.18	-1	0.94
SU	Sucrose	-1.27	0.08	1.08	0.42	1.14	0.09
SU	Threitol	1.1	0.57	-1.04	0.72	1.22	0.64
SU	Trehalose	1.58	<0.01	2.16	<0.01	1.23	<0.01
SU	Xylose	-1.58	0.07	1.01	1	1.79	<0.01
Others	Campesterol	1.94	0.03	1.1	0.68	-1.04	0.92
Others	Diethylene glycol	1.09	0.42	-1.5	<0.01	-1.33	0.04
Others	Hexacosanol	2.36	0.03	1.38	0.28	-1.18	0.59
Others	Noradrenaline	1.72	0.23	-1.33	0.05	1.29	0.1
Others	Vitamin E	1.73	0.12	-1.02	0.81	-1.13	0.84

## Sheet: Table S1b
Table S1b. List of polar metabolites detected in Azospirillum grown axenically on modified N-free (NFb) medium at 20°C. Compounds are divided into fatty acids (FA), organic acids (OA) sugars (SU) or “Others” if they did not belong to any of the previous classes. Compounds detected also in Brachypodium roots are presented in red font.
Class	Compound name
FA	Arachidic acid
FA	Lauric acid
FA	Linoleic acid
FA	Oleic acid
FA	Palmitic acid
FA	Stearic acid
OA	Pyroglutamic acid
OA	Succinic acid
SU	Galactosylglycerol
SU	Glycerol-3-phosphate
SU	Levoglucosan
SU	Myo-inositol
SU	Pinitol
SU	Sorbitol
SU	Sucrose
SU	Trehalose
Others	Fucosterol
Others	Monohexadecanoylglycerol
Others	Monooctadecanoylglycerol
Others	Pentadecane
Others	Stigmasterol
Others	β-sitosterol
