# Supplementary material for: The Metabolic Response of Brachypodium Roots to the Interaction with Beneficial Bacteria Is Affected by the Plant Nutritional Status
Source: Metabolites. 2021 Jun 3;11(6):358. doi: 10.3390/metabo11060358 (PMC8228974; doi:10.3390/metabo11060358)
Supplement: Supplementary file 1 [file metabolites-11-00358-s001.zip › Table S2.xlsx]

## Sheet: Table S2a
Table S2a. Features detected with LC-MS analysis of Azospirillum-inoculated (B) and non-inoculated (C) Brachypodium roots harvested at 7, 14 and 21 DAI. Average retention time (Rt) and mass to charge ratio (m/z) of each compound are presented. Columns D to AO report the relative level of detected features, with darker colors indicating higher abundance compared to the other replicates. ADGGA: acy…
Average Rt(min)	Average Mz	Metabolite name	B7_1	B7_2	B7_3	B7_4	B7_5	B7_6	B14_1	B14_2	B14_3	B14_4	B14_5	B14_6	B21_2	B21_3	B21_4	B21_5	B21_6	B21_7	C7_1	C7_2	C7_3	C7_4	C7_5	C7_6	C14_1	C14_2	C14_3	C14_4	C14_5	C14_6	C21_1	C21_2	C21_3	C21_4	C21_5	C21_6	C21_7	C21_8
18.794	1024.83	ADGGA 50:2; [M+NH4]+ w/o MS2:TG 8:0_18:2_38:10	481375	327955	295586	413657	648388	311474	498264	492890	442439	387934	543770	625006	650870	594715	504584	659784	683841	456969	640775	405348	949237	657334	534816	502120	404040	596512	614923	707543	367294	386419	384760	557355	685446	395379	549600	672104	910468	637021
17.719	1022.81	ADGGA 50:3; [M+NH4]+ w/o MS2:TG 8:0_18:3_38:10	362577	374349	352137	453496	753767	383394	738104	890445	756081	648323	797594	875274	1.14112e+06	1.06843e+06	860670	1.11227e+06	976546	715096	617521	396937	1.05574e+06	723123	655537	571745	609834	977763	909506	1.3198e+06	645978	547644	564952	1.04623e+06	1.03328e+06	665196	844190	1.07726e+06	1.67929e+06	1.00385e+06
14.65	1016.75	ADGGA 50:6; [M+NH4]+ w/o MS2:PI-Cer 50:3;3O	14022.1	11175.5	11941.3	9043.33	24661	12385.2	89442.2	97209.8	67405.6	74340.4	78303.7	82089.7	154402	126583	91052.1	159895	113477	94991.6	22784.6	11490.5	33550	19291.2	21140.4	20015.7	63934.4	76194.3	94449.1	97442.6	54782.5	57182.4	69893.7	133717	129082	92632.2	110110	146561	226763	112573
18.932	1052.86	ADGGA 52:2; [M+NH4]+ w/o MS2:TG 8:0_20:2_38:10	41422.1	23001.1	20669.7	39508.3	68150	25012.2	36694.5	33294.6	23738.9	23922.9	35231.8	36322.4	32251.1	25207.5	24408.5	2593.33	31615.7	28012.6	60489	37759	74670	51245.6	31628.8	46569.6	21971.9	36575.5	34529.1	58748.9	24072.2	27936.1	16218.9	25875.5	29654.7	21552.2	26878.2	34717.4	52431.3	41602
17.705	1050.84	ADGGA 52:3; [M+NH4]+ Unknown	206839	187560	162044	204778	383685	179109	437761	409179	344973	293652	371807	430188	567238	594109	563216	637462	639134	377551	282863	213410	403316	306968	297280	215427	295104	515171	511224	667684	303736	276402	332033	529556	571577	397030	470625	662253	922027	691770
16.429	1048.82	ADGGA 52:4; [M+NH4]+ w/o MS2:PI-Cer 52:1;3O	230239	163289	162299	225591	421543	167325	453455	494312	422050	395994	445415	575751	767527	831299	701811	3825.71	766010	583225	258232	176715	446903	342335	298388	288177	323062	547018	574937	733732	370998	377737	475176	690526	695162	514248	573109	915808	1.15105e+06	840948
15.678	1046.79	ADGGA 52:5; [M+NH4]+	43108.7	67992.6	54036.7	51384.2	168487	54714.8	145103	163903	125203	139365	135490	179225	298918	250545	231561	259472	278493	186199	105258	40134.3	120584	143296	78380.8	69537.3	122244	165184	200444	216277	122216	98937	183561	264234	309881	166919	202578	286211	430737	253554
20.111	1078.88	ADGGA 54:3; [M+NH4]+ w/o MS2:TG 8:0_22:3_38:10	28876.9	20668.1	20204.6	32935	45675	21182.6	25589.9	32608.9	17025.6	19483.5	21500	22593.5	27345.6	22009.7	14386.2	23631.4	19177.5	17947.4	53375.8	34187.6	79668.9	59431.6	38048.1	39749	22881.2	19513.2	29871.8	39708.5	18103.1	15933.3	12718.9	17464.9	18232.6	17134.4	17588.2	21951.4	34713	23274.7
16.712	1072.83	ADGGA 54:6; [M+NH4]+ DGDG 44:3; [M+NH4]+ w/o MS2:TG 8:0_22:6_38:10	283565	191278	185258	292470	388783	195229	530760	452349	419866	356753	440929	556193	667748	722560	676104	737456	747241	559477	304065	207712	416799	326614	320101	324847	392696	606630	615926	749690	368002	349852	379194	534843	689851	492124	527451	818054	1.05399e+06	735699
15.674	1070.82	ADGGA 54:7; [M+NH4]+ w/o MS2:TG 16:3_16:4_36:10	209233	181201	156887	180924	366027	169599	579300	492352	499518	542429	481118	638224	961009	978890	803943	920330	921754	638146	280108	190336	451283	278124	275015	258787	447679	625402	721361	823836	442689	375694	563756	793520	766377	587272	707491	993865	1.23012e+06	867099
14.666	1068.8	ADGGA 54:8; [M+NH4]+ w/o MS2:TG 16:4_16:4_36:10	64093.3	83491.5	56781.7	106749	171650	94011.3	336694	321269	285676	294272	252297	372440	488683	504709	398086	494410	497418	399828	110641	78757.1	220896	120492	125138	131561	218158	365658	395026	438837	273458	201337	285291	465834	509103	302308	368592	599001	791655	567614
13.731	1066.79	ADGGA 54:9; [M+NH4]+ w/o MS2:TG 18:5_18:5_32:9	24778.8	18900	13647.7	16188.3	38643	22156.5	82463.3	73823.2	69373.3	58850.5	73132.7	111740	152960	126752	100624	142090	136607	98527.4	37058.2	18067.6	38797.8	35836.8	29676.9	29505.9	40271.9	69961.3	92131.8	119211	61161.9	45213	57313.7	150853	129669	75251.1	97095.5	141645	225718	104580
21.272	1108.93	ADGGA 56:2; [M+NH4]+ w/o MS2:TG 8:0_24:2_38:10	45339.4	38652.1	33187.2	40327.5	49585	32180	60965.1	57154.5	32712.2	52839.4	43614	68189.7	83772.2	61536.6	56406.4	72741	79886.3	51051.6	57098.9	35854.3	80502.2	66611.4	58752.9	55449	45211.5	72419.8	75371.8	92484	38659.8	39070.4	43207.4	62800	80691.6	47431.1	56417.3	71689	101916	91051.5
20.953	1106.92	ADGGA 56:3; [M+NH4]+ Unknown	39408.7	22405.3	24571.6	33334.2	68656	23113.9	54472.5	47757.1	42873.3	36428.4	34754.2	62726.2	60087.8	61631.2	39273.4	67845.7	64104.9	43364.2	41614.3	37311.4	73708.9	54354.4	41444.2	38893.1	31879.2	63819.8	71167.3	94230.9	41086.6	34991.7	33800	51328.7	72951.6	41281.1	58778.2	72896.3	103744	80558.6
14.894	656.624	Cer-AP t40:0+1O; [M+H]+	94157.7	29864.9	27213.8	82650	73202	57312.2	98520.2	75283.9	74192.2	72533	51127.1	106181	99214.4	91143	62992.6	123262	105549	86770.5	89160.4	76041	135399	53150.9	109441	101949	58044.8	103200	99739.1	123884	58544.3	87330.6	51066.3	96551.1	92937.9	72653.3	83238.2	96164.2	152860	114609
13.984	654.61	Cer-AP t40:1+O; [M+H]+	1426800	868652	929661	1.40364e+06	2423219	1.03981e+06	1797000	1.9166e+06	1.53124e+06	1.38394e+06	1.89993e+06	2.41292e+06	2.00566e+06	1.88525e+06	1.80686e+06	2.23161e+06	2.16959e+06	1.40018e+06	1.5965e+06	1.39884e+06	2.71322e+06	2.09927e+06	1.88389e+06	1.63446e+06	1.20975e+06	2014300	1.9534e+06	2.7425e+06	1.38284e+06	1.32349e+06	1075760	2.05584e+06	1.91024e+06	1.43867e+06	1.5046e+06	2.18235e+06	2.79355e+06	2.10343e+06
17.821	684.657	Cer-AP t42:0+O; [M+H]+ Unknown	5.02577e+06	2.78628e+06	2.90537e+06	3603835	7027579	2.93599e+06	4.23808e+06	3.80336e+06	3.38246e+06	2.42238e+06	4.38664e+06	5.38208e+06	3.95113e+06	3.56264e+06	3.82105e+06	4.47418e+06	4.11386e+06	3.14425e+06	5.0927e+06	4.71163e+06	7.63614e+06	5.36781e+06	5.23e+06	4.30219e+06	3.09153e+06	4.30186e+06	4.46931e+06	5.9658e+06	3.37332e+06	3.14182e+06	2.66639e+06	4.0627e+06	4.17604e+06	2.85239e+06	3.23685e+06	5.24198e+06	6.77141e+06	5.52964e+06
15.595	682.638	Cer-AP t42:1+O; [M+H]+	1.74093e+06	1.42991e+06	1.36227e+06	1.81892e+06	3163692	1.51106e+06	2.51218e+06	2.62946e+06	2.24042e+06	1.87745e+06	2.724e+06	3.07331e+06	2.88844e+06	2.6521e+06	2.67454e+06	3.17031e+06	2.88289e+06	2.18415e+06	2.04789e+06	1.70765e+06	3.40864e+06	2.45842e+06	2.28838e+06	2.16728e+06	1.82071e+06	2.88552e+06	2.56661e+06	3.46411e+06	1.77754e+06	1.9334e+06	1.69464e+06	2.9871e+06	2931420	1.9797e+06	2.10467e+06	3.26091e+06	4.34029e+06	2.87978e+06
15.169	680.62	Cer-AP t42:2+1O; [M+H]+ w/o MS2:Cer 8:0;3O/34:2;(2OH)	888318	542711	585748	689341	1330084	554839	692217	744075	698717	534850	754567	897499	589418	458748	508462	636051	538857	468325	1.08198e+06	799462	1.47469e+06	1.07987e+06	945713	875649	651049	745264	738152	1.08561e+06	645731	606402	446427	624643	567211	512430	465610	659671	1.02566e+06	642912
18.704	698.667	Cer-AP t43:0+O; [M+H]+ Cer 43:0;4O|Cer 18:0;3O/25:0;(2OH)	1.1234e+06	529653	580847	667280	1457318	571056	610693	435788	439621	402601	692929	879363	340668	348413	323262	385916	355988	236337	1.09606e+06	1.05424e+06	1472890	1.11801e+06	977739	855341	404138	428330	564995	720802	406012	540903	261795	308391	308293	244058	291377	408392	688082	484719
16.894	696.654	Cer-AP t43:1+O; [M+H]+ w/o MS2:Cer 8:0;3O/35:1;(2OH)	449668	237721	237259	280783	541280	246915	263842	268767	269354	173800	338341	353544	334227	211787	217110	221963	148367	179864	438191	318330	602126	423657	347109	243219	221188	328019	256206	381927	244082	263175	189241	185270	220014	211627	183659	303032	468357	347436
19.567	712.687	Cer-AP t44:0+1O; [M+H]+ w/o MS2:Cer 8:0;3O/36:0;(2OH)	1.90945e+06	752528	898496	1.21858e+06	2752914	786086	1.14643e+06	771529	828622	627725	1.16456e+06	1.57422e+06	650704	588163	505278	768670	617656	469937	2.01656e+06	1.82999e+06	3.12918e+06	2.26113e+06	1.79139e+06	1.44735e+06	856967	1.04033e+06	1.1099e+06	1.46504e+06	796938	784178	443456	608907	645843	470597	563405	847493	1.40677e+06	932902
17.782	710.667	Cer-AP t44:1+1O; [M+H]+ w/o MS2:Cer 8:0;3O/36:1;(2OH)	245989	137668	131793	88834.2	219658	130074	160117	162047	114800	110493	144120	223350	117077	186438	133519	131190	244581	116203	172067	194882	225297	177510	208350	205339	69960.4	178515	180436	242426	124104	151222	106520	154091	135075	117804	106204	204851	254350	189880
15.492	586.539	DG 32:0; [M+NH4]+	451374	355424	327217	395527	671583	318945	336983	259729	253191	288199	302628	379580	228089	202389	181461	257621	148317	242631	448499	504459	748821	632575	426181	452172	270738	288413	287473	383903	264664	269168	135798	228073	252843	234490	221298	258348	305033	249244
14.033	584.523	DG 32:1; [M+NH4]+	114627	91267	175205	131175	166399	120699	106444	94102.7	58813.3	65034.9	108698	141370	69035.6	68193.5	67425.5	74476.2	51440.2	57151.6	225040	262420	352913	264892	157045	114244	95683.3	84332.1	86370	115711	85951.5	66846.3	67144.2	69145.7	82660	41525.6	59104.5	81192.7	94211.3	88165.7
17.216	614.57	DG 34:0|DG 16:0_18:0	145890	131520	95167.9	124280	143225	117892	111625	87733.9	122549	108948	97470.1	169785	100530	110189	123269	133028	94329.4	92906.3	139726	143414	202818	117204	132632	104669	118634	130814	121020	135047	126956	108819	110028	141439	133475	114940	122146	145439	114137	85451.5
15.615	612.555	DG 34:1; [M+NH4]+ w/o MS2:Cer 8:0;3O/29:1;(2OH)	674488	607105	726720	957917	1423060	666727	692035	725640	594270	598821	628203	730333	497086	424657	386567	524249	455146	411835	1.12796e+06	1.00883e+06	1.92685e+06	1.45934e+06	1.02754e+06	989541	605457	774092	606746	920554	595200	500728	297135	370627	487783	386169	369109	591371	700631	483411
14.335	610.541	DG 34:2; [M+NH4]+	8.11383e+06	5.45482e+06	6.27147e+06	8.53142e+06	13382797	6.50261e+06	8.18976e+06	8.80792e+06	6.93578e+06	6.65686e+06	8.84932e+06	1.03132e+07	6.12815e+06	5.709e+06	4.60171e+06	6.30391e+06	5.61972e+06	4.92552e+06	1.20929e+07	8.40133e+06	1.74193e+07	1.26956e+07	1.03156e+07	9.98519e+06	6.51849e+06	9.67546e+06	8.7694e+06	1.34203e+07	6.8245e+06	6.38112e+06	3.35032e+06	4.9424e+06	5.81481e+06	4.14728e+06	4.0829e+06	6.77756e+06	8.76862e+06	6.26038e+06
13.238	608.526	DG 34:3; [M+NH4]+	8774250	6.02939e+06	6.75378e+06	7.5438e+06	15581951	6.95752e+06	9.98903e+06	1.17613e+07	8.50002e+06	8.62718e+06	1.09224e+07	1.34706e+07	7.4977e+06	7.39029e+06	6.20964e+06	7.87019e+06	7.573e+06	6.41398e+06	1.23361e+07	8.66702e+06	2.10827e+07	1.55227e+07	1.20589e+07	1.15604e+07	7.13121e+06	1.11514e+07	1.07941e+07	1.58408e+07	8.30742e+06	6.79956e+06	4.50186e+06	7.36595e+06	7.14264e+06	5.67619e+06	5.53812e+06	8.41412e+06	1.30728e+07	7.55863e+06
15.16	624.553	DG 35:2; [M+NH4]+ w/o MS2:Cer 8:0;3O/30:2;(2OH)	98059.6	56286.2	69054.1	91645	174163	83973	86112.8	86303.6	66443.3	64326.6	97740.2	96955.1	55828.9	56622.6	45691.5	60430.5	51535.3	47311.6	137073	96453.3	171984	149261	112121	94031.4	82505.2	104692	86620.9	118800	67208.2	79234.3	28246.3	59347.9	61185.3	38083.3	42810	62827.5	102111	61904
18.965	642.6	DG 36:0|DG 18:0_18:0	112764	119460	96877.1	97412.5	136273	96343.5	69734.9	105587	101810	74554.1	95972	89099.1	74307.8	91671	67868.1	87864.8	82028.4	64189.5	170102	157336	154029	83828.1	107408	130558	74412.5	111504	63406.4	116627	68518.6	99792.6	92988.4	100876	92622.1	83456.7	95080	96202.8	96644.3	80200
15.865	638.573	DG 36:2|DG 18:1_18:1	578056	420043	746100	855053	749162	567845	496142	433287	366323	308083	476929	459413	347169	470647	265248	326690	302631	284876	1.57374e+06	931315	1.60392e+06	1.18272e+06	721698	760841	485836	456378	478285	583293	353888	315319	193564	297182	251680	273787	234731	377343	424684	349312
14.46	636.559	DG 36:3; [M+NH4]+ w/o MS2:Cer 13:1;3O/26:2;(2OH)	1.21815e+06	830563	1.39e+06	1.85556e+06	1998749	1.2232e+06	919372	889887	715150	635923	814895	872846	631028	821289	522631	735818	621894	559151	2.75317e+06	1.80466e+06	2.95516e+06	2.16195e+06	1.57996e+06	1.69279e+06	871077	994892	937494	1.37667e+06	735897	700411	368998	535239	512023	486982	467407	858301	1.00798e+06	689644
13.248	634.541	DG 36:4; [M+NH4]+	7.74038e+06	4.26313e+06	5.53536e+06	7.68679e+06	11732103	5.88583e+06	5.84831e+06	6.63558e+06	4.6372e+06	4.81044e+06	6.672e+06	7.74666e+06	4.01321e+06	3.99903e+06	3.48715e+06	4.3382e+06	3.84196e+06	3.5223e+06	1.09555e+07	8.30176e+06	1.66254e+07	11807700	9.60446e+06	8.92711e+06	4.80296e+06	7.43043e+06	6.33343e+06	1.03872e+07	5.06202e+06	4.10494e+06	2.31283e+06	3.74452e+06	3.90244e+06	2967830	2.99719e+06	4.69388e+06	6.74384e+06	4.48176e+06
12.176	632.526	DG 36:5; [M+NH4]+	8.79452e+06	6.07506e+06	6.34479e+06	9386180	16372201	7.15272e+06	1.19265e+07	1.3726e+07	9.50817e+06	9.12155e+06	1.23367e+07	1.50326e+07	9.14735e+06	8.4551e+06	6.23771e+06	1.07738e+07	8.04655e+06	6.88923e+06	1.4614e+07	1.00688e+07	2.284e+07	1.62445e+07	1.17264e+07	1.20415e+07	9.06616e+06	1.36524e+07	1.36615e+07	1.90294e+07	9.42201e+06	7.4589e+06	4.80452e+06	8.7309e+06	8.61735e+06	5.65034e+06	6.51067e+06	9.64639e+06	1.81583e+07	9.68573e+06
16.207	664.627	DG 38:3; [M+NH4]+ Unknown	288743	234134	237667	241242	317865	213767	293459	336845	382184	247060	309826	284730	360379	229769	249950	253075	266373	173003	240371	154838	468710	266769	247686	271505	229206	362311	339208	472354	228788	189173	165280	283641	259881	206144	264371	350019	419743	313135
14.822	662.58	DG 38:4; [M+NH4]+ Unknown	95751	70088.3	78509.2	91591.7	162230	72155.7	108977	105299	78310	82864.2	91222.4	97412.1	62036.7	52849.5	44308.5	65067.6	54152	49885.3	136288	76066.7	195908	173311	124944	149649	69949	106649	94960	138794	81794.8	62670.4	43950.5	59530.9	58492.6	43315.6	34986.4	65291.7	99347	68471.7
21.081	698.669	DG 40:0|DG 20:0_20:0	180513	225419	140461	240306	401012	164408	292297	202978	217856	179406	247924	280910	204941	209730	205056	257150	208275	228478	188316	205031	362742	311429	303287	265458	215295	248290	246438	354727	205554	203259	133407	219612	229780	193891	204001	282689	274751	245451
18.239	692.621	DG 40:3|DG 22:0_18:3	126195	63600	103945	102755	242914	70156.5	90582.6	74241.1	71664.4	59410.1	103557	124649	51585.6	70791.4	52484	63658.1	71889.2	50033.7	145953	181811	209977	196058	162787	150961	94424	97501.9	91871.8	159548	65185.6	73067.6	35806.3	59606.4	51973.7	47631.1	56929.1	82835.8	104408	71103
21.329	712.686	DG 41:0; [M+NH4]+	57341.3	44696.8	32981.7	24329.2	54432	44767.8	49948.6	37543.8	39383.3	33606.4	46872.9	63693.5	47497.8	49161.3	53550	45178.1	36989.2	38485.3	66507.7	45323.8	74512.2	47093.9	55773.1	33681.4	56421.9	47526.4	58609.1	56250	49977.3	31688	45697.9	49270.2	38460	58850	37178.2	46140.4	55406.1	42253.5
21.582	726.7	DG 42:0|DG 20:0_22:0	372082	378050	310410	422393	760757	378876	700261	505492	558373	415015	683351	805932	446521	515405	522972	474121	595139	579034	288462	369434	818801	503336	597838	520732	491439	671150	579850	844795	532506	487216	323589	649239	600046	446096	513568	797528	606476	789066
21.143	724.687	DG 42:1; [M+NH4]+	24028.8	26130.9	22351.4	22256.7	43427	16798.3	32249.5	27181.2	22582.2	27308.3	33845.8	32772	27894.4	26193.5	19989.4	35180	33337.3	32302.1	39463.7	37690.5	50011.1	39647.4	55897.1	30738.2	30031.2	38915.1	30903.6	39754.3	39389.7	29280.6	20173.7	28053.2	30263.2	27231.1	21734.5	28530.3	30046.1	28830.3
20.635	722.671	DG 42:2; [M+NH4]+ w/o MS2:Cer 9:0;3O/36:2;(2OH)	127880	107244	88880.7	127102	183502	88393	191927	134758	171118	140517	189215	220567	154862	121963	89925.5	113000	129378	109604	168890	143761	311737	218817	157043	185811	173211	137218	206449	281647	186678	142961	71169.5	110567	127433	96325.6	93436.4	140073	171994	162292
18.701	720.657	DG 42:3; [M+NH4]+	611137	255394	358713	354410	623775	333530	267247	209156	244714	203772	361862	399800	162672	165677	150991	167026	178772	122349	606515	560314	600652	538443	468638	471578	209633	179989	270038	323291	226915	290452	127157	168088	141525	136209	110450	179626	269900	212363
16.898	718.638	DG 42:4; [M+NH4]+	298843	180767	181872	194463	314077	155519	168649	159821	174924	118760	231841	213677	178297	131934	154578	151239	125581	96750.5	302535	206254	302859	286465	212451	213515	134904	187848	158205	247257	163930	180503	143694	164161	151973	143744	115613	160966	231913	210435
21.948	754.739	DG 44:0|DG 20:0_24:0	379955	357548	304472	411035	661878	360060	743442	637322	634684	504444	820150	847759	536222	709435	629621	623180	636862	681046	360456	287563	755790	502358	475797	452213	453557	776538	700045	884196	553167	531504	411265	797322	720595	596770	684691	883066	860101	916021
21.272	750.703	DG 44:2; [M+NH4]+ w/o MS2:Cer 9:0;3O/38:2;(2OH)	51694.2	49600	52854.1	65677.5	88152	53329.6	65117.4	117346	74341.1	75483.5	79345.8	65622.4	106472	71041.9	77253.2	64840	72844.1	61847.4	89187.9	92355.2	157210	103725	69376.9	82439.2	73885.4	130657	97954.5	188747	106929	76943.5	42266.3	61095.7	72312.6	59114.4	62846.4	99234.9	89840	94418.2
20.864	748.691	DG 44:3; [M+NH4]+ Unknown	39697.1	33428.7	37772.5	38700.8	67279	30826.1	75981.7	95543.8	61385.6	39165.1	66318.7	85601.9	60185.6	50924.7	41624.5	39131.4	41120.6	44475.8	41686.8	47162.9	121433	74407	74918.3	50944.1	66079.2	59011.3	68783.6	91167	54211.3	42710.2	30922.1	38156.4	49078.9	41158.9	50862.7	49816.5	78901.7	72582.8
22.752	766.755	DG 46:1e; [M+NH4]+ Unknown	51764.4	37621.3	27488.1	29555.8	53422	34718.3	26438.5	23591.1	30021.1	19299.1	26400.9	36876.6	34494.4	33364.5	28634	29310.5	29418.6	23837.9	50885.7	43252.4	49271.1	34374.6	50250	34713.7	28451	30684.9	33900.9	45390.4	29048.5	30799.1	20042.1	28093.6	27235.8	22540	29921.8	27660.6	34803.5	24132.3
22.464	764.74	DG 46:2e; [M+NH4]+ Unknown	52598.1	38238.3	34698.2	30231.7	58178	37908.7	33200.9	51467.9	38460	29711.9	36698.1	43904.7	36050	30971	38358.5	28413.3	33518.6	30037.9	64224.2	47956.2	66401.1	47126.3	46557.7	40874.5	33941.7	47659.4	40642.7	45124.5	34141.2	29798.1	35415.8	26853.2	31154.7	29950	24370.9	35236.7	45153	45401
12.183	910.668	DGDG 32:0; [M+NH4]+ w/o MS2:SHexCer 16:0;2O/26:0;O	115562	73883	84686.2	111535	240719	108650	264873	237804	202150	230379	255959	314939	307929	311732	252880	312878	311056	237797	90475.8	95119	267538	187348	171265	141670	182147	269421	217293	247229	225087	132222	157426	361662	349751	188059	49153.6	384406	501606	377360
9.808	906.625	DGDG 32:2; [M+NH4]+ w/o MS2:PS 19:2_26:4	51753.8	31321.3	39671.6	63904.2	78474	39181.7	155730	127793	125912	101697	105128	112152	252749	242257	202006	291493	251142	207222	63148.4	88399	112263	94479.8	62899	46099	103105	163801	181088	196414	101138	85505.6	115522	281326	260168	174849	196101	307316	469754	246261
10.289	934.661	DGDG 34:2; [M+NH4]+ w/o MS2:ADGGA 20:5_12:0_12:0	1.46958e+06	1.14879e+06	1.24717e+06	1.70556e+06	2822087	1.57313e+06	4.76959e+06	5.35916e+06	4.57465e+06	4.52012e+06	4.88644e+06	6.2968e+06	8.97488e+06	8.89315e+06	8.13013e+06	1.15178e+07	9.75811e+06	6069820	2.40862e+06	1.64203e+06	3.11773e+06	2.49348e+06	2.21292e+06	1.9561e+06	3.55148e+06	5.94555e+06	6.20253e+06	6.59117e+06	3.51769e+06	3.14244e+06	5.33089e+06	9.24829e+06	9.50472e+06	6.20827e+06	6.69927e+06	1.04558e+07	1.31141e+07	9.14131e+06
8.991	932.65	DGDG 34:3; [M+NH4]+ w/o MS2:SHexCer 18:1;2O/26:2;O	36273.1	22016	25443.1	37147.5	55359	28835.7	44035.8	40059.8	41064.4	38824.8	47615	55627.1	96948.9	90257	66946.8	122127	89711.8	53902.1	68276.9	20676.2	44467.8	22839.5	26878.8	27322.5	18451	55532.1	40155.5	85542.6	39611.3	30814.8	43002.1	64318.1	93570.5	45481.1	51789.1	75191.7	157823	62108.1
10.968	948.669	DGDG 35:2; [M+NH4]+ w/o MS2:PG 22:4_26:4	15004.8	14728.7	13181.7	16807.5	27388	14986.1	47813.8	22363.4	35912.2	30146.8	32886	51691.6	85504.4	77910.8	93809.6	82862.9	76039.2	55248.4	14925.3	12498.1	17477.8	17613.2	15246.2	16418.6	36181.2	44373.6	49080.9	45229.8	25961.9	27256.5	49837.9	97453.2	98790.5	64564.4	78588.2	98760.6	116667	81949.5
12.644	964.704	DGDG 36:1; [M+NH4]+	76789.4	42550	35820.2	64788.3	107573	56071.3	123575	154426	83192.2	104809	101105	169598	151633	163277	155464	135719	143941	92542.1	129699	115062	227732	119063	122152	99140.2	105798	186875	147916	206604	76544.3	93675.9	99027.4	184466	201232	93863.3	128365	215406	301945	197174
10.285	960.677	DGDG 36:3; [M+NH4]+ w/o MS2:ADGGA 22:6_12:0_12:0	772299	516437	519024	884430	1331546	792954	1.93833e+06	1.71468e+06	1.73241e+06	1.51132e+06	1.61335e+06	2.23338e+06	3.62499e+06	3.89652e+06	3.48452e+06	4.69881e+06	4.04809e+06	2.60236e+06	1.02913e+06	886772	1492540	1.25364e+06	1.0676e+06	962319	1.53695e+06	2.31505e+06	1.99128e+06	2.71189e+06	1.42615e+06	1.32183e+06	2.319e+06	3.71976e+06	3.87627e+06	2.5549e+06	3.02898e+06	4.43746e+06	5.31827e+06	3.83202e+06
9.209	956.632	DGDG 36:5; [M+NH4]+	805028	499528	597383	1.00807e+06	1902934	851152	2.22769e+06	1.82153e+06	2.0016e+06	1.89096e+06	1.89139e+06	2.45889e+06	3.3346e+06	3.83455e+06	3.72532e+06	4.53474e+06	3.57842e+06	2.72619e+06	1.20438e+06	930928	1.64322e+06	1.40844e+06	1.075e+06	1.09938e+06	1.68304e+06	2.67115e+06	2.2137e+06	3.16377e+06	1.59144e+06	1.31337e+06	1.74749e+06	4.52134e+06	4.74192e+06	2.60856e+06	3.02425e+06	3.8194e+06	6.15546e+06	3.501e+06
14.135	990.732	DGDG 38:2; [M+NH4]+ w/o MS2:SHexCer 22:0;2O/26:2;O	16422.1	8568.09	15731.2	17138.3	38035	13656.5	38641.3	60041.1	40295.6	44115.6	46012.1	57127.1	115759	98580.6	90257.4	112382	123481	55718.9	20854.9	21345.7	52563.3	35298.2	27151	16795.1	40983.3	48546.2	61919.1	86713.8	34116.5	30026.9	37111.6	98048.9	108459	60546.7	65288.2	116262	160965	112397
10.614	984.68	DGDG 38:5; [M+NH4]+ w/o MS2:SHexCer 22:3;2O/26:2;O	33039.4	18281.9	12833	16106.7	43214	2216.52	57368.8	40543.8	65896.7	26717.4	35462.6	46134.6	121420	85209.7	115611	143307	126066	108987	28118.7	24064.8	37204.4	28262.3	15326.9	28289.2	58566.7	65746.2	60736.4	50903.2	30083.5	35872.2	83748.4	148170	160518	85486.7	119892	107585	134863	74130.3
15.724	1018.76	DGDG 40:2; [M+NH4]+ w/o MS2:SHexCer 24:0;2O/26:2;O	22898.1	18764.9	13250.5	25587.5	53562	15613.9	116911	106828	94646.7	77287.2	65058.9	126040	215811	174399	156612	184419	194948	120153	20172.5	22431.4	51664.4	37021.9	43602.9	28857.8	58845.8	122953	128952	147766	76081.4	59490.7	106229	162051	182842	148074	136011	232875	238359	173310
16.543	1032.79	DGDG 41:2; [M+NH4]+ w/o MS2:PI-Cer 51:2;3O	13953.8	9477.66	9538.53	14692.5	26811	13394.8	45924.8	35072.3	34541.1	31864.2	36247.7	47993.5	54985.6	32954.8	55661.7	64067.6	68704.9	35145.3	11461.5	11706.7	29074.4	19215.8	21328.8	14693.1	28897.9	45325.5	47943.6	66648.9	24250.5	36605.6	34246.3	67694.7	68257.9	43144.4	58907.3	70839.4	112279	76640.4
14.931	1030.77	DGDG 41:3; [M+NH4]+ w/o MS2:PI-Cer 51:3;3O	7159.62	4061.7	5157.8	6592.5	11013	4299.13	10707.3	14870.5	10582.2	12992.7	13529.9	13279.4	28168.9	26947.3	30354.3	33151.4	39440.2	31386.3	5357.14	5850.48	9667.78	9428.07	4251.92	6379.41	11709.4	10980.2	16049.1	16344.7	14010.3	9586.11	14560	34820.2	29625.3	15644.4	20877.3	26388.1	43671.3	34842.4
17.286	1046.79	DGDG 42:2; [M+NH4]+ w/o MS2:SHexCer 26:0;2O/26:2;O	87701.9	78533	66894.5	122588	173394	27573	382870	441692	301692	319226	353918	415713	712793	620462	579271	499842	531680	437717	121151	82120	172848	133386	115921	44746.1	256144	363798	519471	566076	243994	244291	311431	593014	585629	436689	500726	688707	884987	771674
15.694	1044.8	DGDG 42:3; [M+NH4]+ w/o MS2:TG 8:0_22:6_36:10	284593	364086	230789	370752	764946	352515	908299	1.09917e+06	910144	950503	849745	1.14415e+06	1.69388e+06	1.70665e+06	1.51421e+06	1.83521e+06	1.83967e+06	1.13156e+06	506640	329790	875084	669618	584556	509425	673944	1117550	1.22318e+06	1.22046e+06	746185	668529	1.03859e+06	1.43174e+06	1.66074e+06	1.17059e+06	1.15775e+06	1.67205e+06	2588500	1.52021e+06
14.595	1042.77	DGDG 42:4; [M+NH4]+ w/o MS2:PI-Cer 52:4;3O	17779.8	15267	17257.8	19552.5	45710	22305.2	156387	197208	130162	180271	155702	184844	391393	262092	270781	384472	335670	210005	33858.2	16642.9	36203.3	29742.1	34113.5	33510.8	130764	203331	204514	245474	125158	96646.3	182272	333594	333520	205802	265872	367442	488589	328255
18.177	1060.82	DGDG 43:2; [M+NH4]+ Unknown	18717.3	10968.1	12671.6	13971.7	21541	12084.3	57753.2	48155.4	45272.2	24529.4	48862.6	49357	67978.9	71512.9	71324.5	78497.1	85313.7	36232.6	16334.1	10857.1	31861.1	19839.5	14339.4	18157.8	27931.2	46530.2	64791.8	69454.3	30805.2	36621.3	44540	76280.9	78226.3	55224.4	70468.2	79698.2	130035	73080.8
16.441	1058.8	DGDG 43:3; [M+NH4]+ Unknown	8035.58	5196.81	6889.91	7853.33	11872	5923.48	20353.2	18802.7	14468.9	14211	20552.3	28861.7	35658.9	32352.7	31578.7	44270.5	40273.5	22813.7	6275.82	7785.71	13900	5927.19	9032.69	6594.12	14188.5	15594.3	21069.1	35172.3	11149.5	11893.5	19087.4	34559.6	42488.4	20816.7	35169.1	42442.2	52730.4	38083.8
18.996	1074.83	DGDG 44:2; [M+NH4]+ ADGGA 54:5; [M+NH4]+ Unknown	62699	30456.4	38736.7	50570.8	130328	46492.2	201660	206667	164646	138428	178281	202571	296029	266676	221859	312679	330964	193337	73924.2	61427.6	146328	103444	73624	73033.3	137256	170738	217369	269861	133013	107993	144509	279936	279285	189869	231282	366506	439457	309120
17.87	1072.82	DGDG 44:3; [M+NH4]+ ADGGA 54:6; [M+NH4]+ Unknown	27940.4	22277.7	21598.2	28744.2	58794	24747	128397	172041	116203	113731	144477	173835	281791	236096	181045	284120	234336	179365	39591.2	26279	94670	60262.3	39454.8	33089.2	103138	184694	159676	202367	116344	96504.6	129522	279067	212061	177140	199117	308905	272462	267591
9.357	772.556	DGGA 33:2; [M+NH4]+	116090	80456.4	83785.3	126628	207212	111966	160145	197319	150988	137705	173467	172249	287917	280985	226669	208271	187541	142319	130456	94066.7	278073	171849	150620	103607	162870	233319	174743	343937	156816	147493	142453	200732	226403	194420	111475	282991	315301	327800
8.451	770.548	DGGA 33:3|DGGA 15:0_18:3	69509.6	41968.1	61271.6	64319.2	95392	67019.1	161928	142123	113976	146528	125397	154144	317376	286654	306588	371484	349802	193047	73544	44783.8	106844	87812.3	73782.7	76957.8	137850	166349	183682	161539	138390	111981	163529	324198	345487	144574	238416	385006	614757	326524
10.175	786.568	DGGA 34:2; [M+NH4]+	1.58121e+06	2.04577e+06	1.08569e+06	1.82468e+06	2928894	1.25263e+06	3.42669e+06	3.62948e+06	3.35722e+06	1.38913e+06	2.46569e+06	3.98458e+06	7.14587e+06	7.09853e+06	949072	8.03163e+06	1.33615e+06	4.54159e+06	2.20376e+06	1.0866e+06	3.03228e+06	2.54322e+06	1.77232e+06	2.00581e+06	2.77503e+06	4.20842e+06	3.87571e+06	1.43619e+06	2.81879e+06	2.06969e+06	3.76276e+06	6.41889e+06	7.21777e+06	4.67103e+06	5.09706e+06	8.05239e+06	8.83838e+06	1.77976e+06
9.15	784.559	DGGA 34:3; [M+NH4]+	1.9419e+06	1.66501e+06	1.88562e+06	2.66291e+06	4261798	1.74474e+06	7.2826e+06	8.55288e+06	6.05464e+06	6.7819e+06	7.02553e+06	8.95051e+06	1.6256e+07	1.59128e+07	1.39763e+07	2.07949e+07	1.66173e+07	1.00139e+07	3.45761e+06	2.44425e+06	5.5004e+06	4.2348e+06	5.07015e+06	3.06436e+06	5.15384e+06	8.07742e+06	8.49639e+06	1.06438e+07	5.59493e+06	4.80459e+06	8.35735e+06	1.64124e+07	1.60223e+07	7.63029e+06	1.18194e+07	1.61955e+07	2.60246e+07	1.49245e+07
10.94	800.604	DGGA 35:2; [M+NH4]+ w/o MS2:HexCer 8:0;2O/34:7	110191	79268.1	63420.2	64301.7	136581	77823.5	291759	161787	262454	178189	156522	187252	508662	390730	510836	515036	426977	296163	56540.7	85832.4	87673.3	114217	89672.1	78649	244568	217804	273620	262498	263552	230442	392360	515363	466137	403147	477299	473863	628770	518792
12.535	814.63	DGGA 36:2; [M+NH4]+ w/o MS2:PC 8:0_30:2	434552	273985	282982	455667	797618	355645	802264	746993	709849	733613	880142	1.06162e+06	1.20861e+06	1.22688e+06	1.08331e+06	1.21629e+06	1.1211e+06	820942	457241	428021	707218	586865	534011	472853	592483	1.01623e+06	801297	1.05365e+06	631553	523567	659672	1.14623e+06	1.11221e+06	772873	852562	1.33338e+06	1.58187e+06	1.14122e+06
7.308	806.548	DGGA 36:6; [M+NH4]+ w/o MS2:PC 36:3	226344	165189	168253	230838	372433	177683	649242	739837	614517	608536	577829	717766	1.13335e+06	1.4695e+06	1.31456e+06	1870840	1.59445e+06	1.00862e+06	329807	220780	533568	363203	252365	272943	480502	648533	794587	937836	536333	363245	791684	1.55662e+06	1.58833e+06	1.04756e+06	1.14173e+06	1.54558e+06	2.49338e+06	1.42227e+06
15.981	898.716	DGGA 42:2; [M+NH4]+ w/o MS2:HexCer 9:0;2O/40:7	44713.5	40958.5	36979.8	47417.5	74778	45250.4	230072	280024	222503	211729	174604	266604	499688	502699	478712	530181	501043	370073	68436.3	40487.6	110563	65199.1	79883.7	61124.5	167988	211115	250935	295738	116323	128175	249437	482666	509866	323811	407038	576709	684023	515945
16.776	912.73	DGGA 43:2; [M+NH4]+ w/o MS2:HexCer 8:0;2O/42:7	11403.8	10568.1	12782.6	18236.7	15500	9513.91	42466.1	47476.8	33935.6	29252.3	23200	37592.5	94205.6	111908	91404.3	115124	101393	69270.5	12948.4	19130.5	16576.7	8209.65	20102.9	15272.5	56099	45909.4	34530.9	44417	23661.9	20411.1	65142.1	89048.9	92152.6	56167.8	68365.5	143394	130450	110334
15.803	910.72	DGGA 43:3; [M+NH4]+ w/o MS2:PC 43:0	13139.4	13152.1	9687.16	8030	7049	11709.6	18035.8	23151.8	19200	16479.8	16563.6	16968.2	58233.3	65268.8	55170.2	71832.4	62855.9	38878.9	21624.2	17060	26730	8423.68	22943.3	20944.1	16313.5	21691.5	22630	27857.4	20688.7	16263	35783.2	55713.8	47780	36012.2	36629.1	59945	72413	57589.9
17.286	924.717	DGGA 44:3; [M+NH4]+ w/o MS2:DGGA 18:1_26:2	365535	339527	293310	447632	711945	377674	713352	655379	607309	513796	649502	597173	649797	662437	599439	609010	725896	530582	369353	149970	699556	515196	501653	528109	457775	738259	633503	912804	501548	252254	385142	666548	742317	465790	460591	763240	756714	571780
13.964	842.691	HexCer 42:2;4O|HexCer 18:1;3O/24:1;(2OH)	6.55528e+06	5.15256e+06	4.98144e+06	6.52834e+06	12223161	5.74193e+06	1.25665e+07	1.36351e+07	1.00361e+07	9.59878e+06	1.26233e+07	1.74001e+07	1.20812e+07	1.16286e+07	1.11844e+07	1.2788e+07	1.16943e+07	8.72174e+06	8.34865e+06	6.18627e+06	1.63773e+07	1.06002e+07	9.94138e+06	8.57914e+06	9.48014e+06	1.59149e+07	1.4224e+07	1.89941e+07	9.68706e+06	7.94691e+06	7146280	1.30006e+07	1.22568e+07	8.45751e+06	9077680	1.40213e+07	1.99443e+07	1.25814e+07
12.735	840.669	HexCer 42:3;4O	199033	106049	131619	194759	348889	120415	211891	226040	159186	167894	214918	258647	186597	177160	182166	223805	159489	145054	213904	188915	424549	294712	249401	211159	145709	288605	256180	371539	184364	112888	116126	211076	195957	125659	154738	258213	332150	243316
13.985	816.67	HexCer-AP t40:1+O; [M+H]+ w/o MS2:DGTS 14:0_26:4	2.11872e+06	1.30457e+06	1.49317e+06	1.9262e+06	3652074	1.58898e+06	3.00722e+06	2.81909e+06	2314420	2.1759e+06	2.88736e+06	4.03167e+06	3.20727e+06	3.07799e+06	2.79542e+06	3.19098e+06	3.33129e+06	2.22237e+06	2.21258e+06	2.1535e+06	4295770	2.93522e+06	3.04413e+06	2.42393e+06	1.97261e+06	3.57772e+06	3.13903e+06	4.36664e+06	2.18569e+06	2.04842e+06	1.73252e+06	3.18951e+06	3.02723e+06	2074920	2.43677e+06	3.63439e+06	4.72939e+06	3.34252e+06
14.859	830.687	HexCer-AP t41:1+O; [M+H]+ w/o MS2:DGTS 15:0_26:4	141883	84274.5	99312.8	114336	191070	109168	134861	166393	111034	101833	124768	155268	172684	181895	164090	195661	212550	125214	155370	120613	204272	163825	139841	140178	107454	161989	139032	185069	98553.6	123519	99117.9	195848	168345	151449	131380	208799	251951	166032
15.532	846.709	HexCer-AP t42:0+1O; [M+H]+	424273	345194	332757	464853	724328	406476	587963	703943	525376	537847	618267	805856	767310	703580	681903	809482	725494	554069	529043	404811	853150	619585	559776	512903	456435	755340	682156	894388	516662	460019	426207	766851	693642	522203	558795	837771	1.04144e+06	769297
14.809	844.703	HexCer-AP t42:1+O; [M+H]+ HexCer 42:1;4O|HexCer 18:0;3O/24:1;(2OH)	212361	190682	171247	256729	368813	194625	362548	358673	288931	311105	339021	435264	472696	382975	342044	478491	408107	322545	272159	195221	379147	320835	273086	213813	292809	404958	408748	501689	256235	272798	252385	453599	443131	292569	321604	414878	635219	414540
1.851	468.301	LPC 14:0	58271.2	38537.2	43443.1	73971.7	95482	73818.3	70904.6	56593.8	48154.4	36577.1	37445.8	68768.2	36003.3	37332.3	54577.7	36530.5	31531.4	58868.4	201847	152363	183518	151333	116719	85101	54740.6	73837.7	109571	84964.9	83084.5	55243.5	39304.2	46598.9	35530.5	23593.3	29769.1	45132.1	44692.2	53878.8
2.257	482.311	LPC 15:0/0:0	63780.8	63214.9	56238.5	70630	142800	62193.9	114046	91425	83460	55351.4	67448.6	96979.4	40365.6	47833.3	64728.7	45786.7	25195.1	52409.5	109335	108837	158668	88018.4	117946	97397.1	71110.4	108163	135707	120268	98714.4	79884.3	20725.3	49862.8	43042.1	47598.9	34494.5	38865.1	60615.7	62253.5
2.852	496.333	LPC 16:0/0:0	4.68074e+06	4.88958e+06	3.87815e+06	5.87174e+06	7203512	5.05394e+06	6.75042e+06	8.32598e+06	7.01947e+06	5.67721e+06	7.48875e+06	1.00654e+07	4.68544e+06	4.41127e+06	4.58208e+06	4.55477e+06	3.38909e+06	4.61146e+06	7.85154e+06	4.50627e+06	1.0963e+07	7.44181e+06	7.34957e+06	6.99137e+06	6.36401e+06	1.09996e+07	1.03257e+07	1.15589e+07	7.43897e+06	7.42765e+06	3.37673e+06	4.39745e+06	4.89403e+06	3.9424e+06	3.99591e+06	4.99524e+06	6.27881e+06	6.21634e+06
2.058	494.323	LPC 16:1	46456.7	34755.3	46396.3	53414.2	84966	43739.1	48518.3	36196.4	41074.4	27527.5	45330.8	53688.8	32694.4	49434.4	38733	33747.6	46711.8	50038.9	80775.8	54110.5	108636	65068.4	81095.2	48194.1	51358.3	65635.8	58860	79508.5	35875.3	48311.1	24552.6	22357.4	49920	19883.3	23059.1	37137.6	56180.9	64393.9
4.407	524.366	LPC 18:0/0:0	173340	169449	147968	208512	319248	175087	224215	226262	214578	175955	222930	305441	127181	137454	147493	140520	74876.5	148701	293181	191440	424463	280723	294317	244524	182918	320650	318325	341569	236043	211833	110507	143146	154716	142879	140956	166453	208617	127539
3.01	522.346	LPC 18:1/0:0	1.0408e+06	894207	931354	1169615	1299469	713197	971509	1.26006e+06	507440	432952	859727	800960	399671	544053	574023	454260	438599	644187	2.89841e+06	813914	2396320	1.48927e+06	1.10248e+06	1.046e+06	885214	999950	1.0326e+06	991552	814340	628365	326901	382169	487068	451157	423703	555503	732717	585782
2.195	520.333	LPC 18:2/0:0	5.43099e+06	5.04016e+06	4.31053e+06	6500635	8553311	5.11203e+06	6.44751e+06	7.61586e+06	6526260	5.11556e+06	7.20082e+06	8.29136e+06	4.98401e+06	4.81917e+06	4.78618e+06	4.98559e+06	3.91462e+06	4.68224e+06	1.01167e+07	5.17105e+06	11608980	8.20367e+06	7.68001e+06	8.12328e+06	5.56487e+06	9.63329e+06	9.13122e+06	1.02655e+07	7.08466e+06	6.46061e+06	3.6269e+06	4.44589e+06	5.01009e+06	4.10039e+06	3817060	4.99536e+06	6.56971e+06	6.21857e+06
1.704	518.316	LPC 18:3/0:0	2.80969e+06	2.89941e+06	2.26377e+06	3347580	3975768	2.55773e+06	3.94699e+06	5.07665e+06	4.23563e+06	3.18124e+06	4.76516e+06	5.4505e+06	3.30896e+06	2.94413e+06	2.93108e+06	2.95998e+06	2.54163e+06	2.94774e+06	5.12947e+06	2.49754e+06	5.78734e+06	3.89586e+06	3.84378e+06	4.53885e+06	3.49908e+06	5.84102e+06	5.54071e+06	6.21961e+06	4.59974e+06	3.75783e+06	2.54423e+06	2.96352e+06	3.25749e+06	2.70342e+06	2.44979e+06	3.1635e+06	4.73698e+06	4.51266e+06
13.548	774.618	MGDG 34:1; [M+NH4]+ w/o MS2:DGTS 11:0_26:4	318582	313654	346915	437018	544566	385717	433762	461845	376438	348665	456306	481379	595766	652122	573653	820109	673295	481446	772576	537280	819913	610061	560264	514494	347110	509791	446130	645496	274066	308961	366373	507227	600173	437456	456549	622042	812254	547798
12.398	772.604	MGDG 34:2; [M+NH4]+ w/o MS2:DGTS 13:1_24:4	4.80719e+06	2.77346e+06	3.15959e+06	4.64017e+06	7838802	3.41367e+06	7.91e+06	7.49658e+06	6.17903e+06	5.96531e+06	7.25274e+06	9.72505e+06	1.14932e+07	1.10464e+07	1.0197e+07	1.32788e+07	1.20312e+07	7.08775e+06	4.88951e+06	4.50003e+06	8.34529e+06	6.01462e+06	4.54554e+06	4.93132e+06	4.63746e+06	8.64422e+06	8.80599e+06	1.12249e+07	4.90127e+06	4.89377e+06	5.63641e+06	1.09051e+07	1.04583e+07	6767800	8.00829e+06	1.2613e+07	1.8407e+07	1.2361e+07
10.078	770.579	MGDG 34:3; [M+NH4]+	101460	67384	52524.8	105958	160728	93780.9	143025	154549	86891.1	86486.2	160813	166092	102957	108944	85318.1	83844.8	123736	92344.2	144833	106798	185739	128385	123221	126267	57726	105284	152234	175351	90030.9	64075.9	64155.8	76626.6	102833	75934.4	76350	131692	199154	118123
13.915	800.627	MGDG 36:2; [M+NH4]+ w/o MS2:HexCer 9:0;3O/30:2;(2OH)	431343	306351	411094	477004	711820	337932	616751	512846	422323	429561	646071	666757	760702	631510	722699	760539	572429	516594	649785	614356	1.08299e+06	620858	604638	549112	539828	685401	835942	1.06052e+06	545949	674201	457156	564330	710007	526181	606458	873198	951338	774082
9.335	794.581	MGDG 36:5|MGDG 18:2_18:3	3.16427e+06	2.09044e+06	2.28455e+06	3.67617e+06	5402706	3.0877e+06	3.24441e+06	4.25421e+06	3.17106e+06	2.69781e+06	3.4598e+06	4.62221e+06	3.02792e+06	3.1253e+06	2.53618e+06	3.56354e+06	2.94655e+06	2.25989e+06	4.10237e+06	2.65688e+06	6.23943e+06	4.24374e+06	3.91597e+06	3.8779e+06	2.6727e+06	4.97169e+06	4.24866e+06	5.38645e+06	2.93531e+06	2638150	1.58037e+06	3.23188e+06	2.9932e+06	1.83557e+06	2.28247e+06	3.92797e+06	5.53953e+06	2.95358e+06
17.298	884.721	MGDG 42:2; [M+NH4]+	146455	130028	135899	137364	242766	121727	262377	249058	180322	117811	237245	232957	247807	245188	217564	263800	235765	189855	130331	107508	238292	180811	149157	170306	158268	239509	239729	265816	173604	156925	123164	220663	209966	157240	156421	271004	312061	280099
18.791	912.753	MGDG 44:2; [M+NH4]+	131668	152401	97697.2	168349	244091	166479	267360	289343	217096	173814	245037	215917	302490	279774	252617	285559	277232	240755	200051	131356	277662	170017	195345	187402	225380	264040	278742	347288	212131	252721	194133	273821	344533	206993	207450	327671	338646	301564
11.174	706.546	PC 30:0; [M+H]+ w/o MS2:HexCer 8:0;3O/24:0;(2OH)	144548	106888	82085.3	122285	191351	123974	59200	59088.4	49420	52971.6	68262.6	64720.6	38184.4	28943	33401.1	25278.1	33979.4	30650.5	229044	197643	298840	238586	171572	160860	51393.8	59178.3	72680.9	84925.5	39409.3	38421.3	25972.6	38095.7	34296.8	24594.4	31268.2	29611.9	47368.7	55439.4
9.728	704.524	PC 30:1	116308	39841.5	294045	303567	152547	216348	29205.5	26800.9	26148.9	18195.4	24592.5	27086	19118.9	14851.6	10074.5	17872.4	8474.51	16669.5	763446	853064	389996	271750	237634	299480	11456.2	13750	27637.3	8692.55	16572.2	8737.04	6986.32	27359.6	6903.16	14333.3	9101.82	14733.9	1819.13	16902
7.792	700.5	PC 30:3	886071	329830	904119	943514	1068494	957304	22882.6	74050	56443.3	61480.7	16157.9	76777.6	24277.8	47182.8	10851.1	12094.3	29347.1	12616.8	2.06409e+06	1.37699e+06	1.844e+06	1.51425e+06	1.0273e+06	1.22454e+06	73862.5	84635.8	73348.2	92075.5	58663.9	62497.2	25823.2	9894.68	7225.26	15475.6	13866.4	17343.1	68653.9	10863.6
11.381	734.567	PC 32:0; [M+H]+	512498	384239	476934	710632	834006	612669	231246	212867	171074	145142	232814	276007	93400	78028	98478.7	157341	64452	154027	1.08643e+06	1.12785e+06	1.26406e+06	962030	695802	714194	198436	232406	205974	311633	162158	173222	96527.4	80528.7	138888	70096.7	118336	167959	178150	139905
10.139	732.552	PC 32:1; [M+H]+	480963	438421	531755	652654	892702	472609	279105	341797	293163	249685	290973	288682	166932	161328	125573	174710	122627	114833	1.11912e+06	1.04957e+06	1579340	972700	812979	679102	240999	311939	339508	474012	230094	176957	108126	129321	149566	123639	131510	199703	227897	171439
8.892	730.531	PC 32:2; [M+H]+	294650	185584	242300	326104	503097	212005	357062	315678	258589	267625	304398	400221	249990	253997	243653	253150	253600	208069	379044	307081	540487	434984	330762	373033	262449	330304	346388	501989	261537	259322	147868	231228	345493	140107	153298	321978	365599	350762
9.828	744.554	PC 33:2; [M+H]+	443634	412050	484578	522419	925530	439989	483651	476981	465059	467830	712848	876021	254469	243758	230517	388607	328408	327458	749534	594116	858171	650266	568158	615598	370545	875566	771286	921472	499324	444144	197836	321241	294612	220879	275975	333024	471590	245553
8.1	742.526	PC 33:3; [M+H]+ w/o MS2:HexCer 8:0;2O/30:8	266074	132996	153250	247461	380080	201353	139767	169332	101429	89614.7	170020	143365	86653.3	79088.2	67845.7	63002.9	54447.1	58802.1	262280	243415	619518	378145	241508	276946	78178.1	112108	98425.5	255585	105131	83512	47393.7	67297.9	63146.3	55120	51234.5	89902.8	92406.1	95040.4
7.212	740.523	PC 33:4; [M+H]+	114378	81333	74580.7	116826	166319	92300.9	95116.5	108865	95855.6	68831.2	101994	135093	77800	75558.1	66286.2	61912.4	61773.5	53914.7	139746	103003	250492	206506	150038	134717	63017.7	88766	88499.1	171594	74533	61512	39365.3	61851.1	65498.9	46455.6	53610.9	81275.2	98566.1	83038.4
10.57	756.564	PC 34:3|PC 16:0_18:3	3.75365e+08	3.79919e+08	3.20894e+08	3.88683e+08	585084288	3.64669e+08	4.73599e+08	6.03101e+08	4.89251e+08	4.2133e+08	5.21465e+08	6.21012e+08	3.50782e+08	2.99981e+08	2.65387e+08	3.29889e+08	2.84853e+08	2.98211e+08	4.90391e+08	3.39993e+08	7.49029e+08	5.5915e+08	4.66242e+08	5.11769e+08	3.92428e+08	5.90339e+08	5.25696e+08	6.7179e+08	4.51772e+08	3.67577e+08	2.07085e+08	2.85881e+08	3.01187e+08	253255680	2.57403e+08	3.39023e+08	4.15777e+08	3.17225e+08
9.27	754.547	PC 34:4|PC 16:1_18:3	3.45179e+06	2.07309e+06	2.61555e+06	3609635	5887922	2.92188e+06	2.97529e+06	3.34623e+06	2.67052e+06	2513200	3.41088e+06	3.79571e+06	2.26167e+06	2.23068e+06	1.8632e+06	2.67331e+06	2.1917e+06	1.66773e+06	5.31352e+06	3.31717e+06	6.88715e+06	5.17406e+06	4.29895e+06	3.97325e+06	2.41783e+06	4.23111e+06	3.6207e+06	4.89529e+06	2.36534e+06	1.97757e+06	1.3158e+06	2.0319e+06	2.18076e+06	1.4834e+06	1.49904e+06	2.50522e+06	3.8464e+06	2.17903e+06
8.155	752.531	PC 34:5; [M+H]+	449990	280118	368039	431583	735182	389506	352217	412253	355404	340780	390296	544554	184620	280298	147989	220384	160925	172101	683180	382588	814822	632270	573228	546925	326478	549124	515516	605005	276568	263458	97411.6	145219	171600	121393	134563	319375	271380	209583
7.209	750.514	PC 34:6	50741.3	49721.3	58807.3	56627.5	116872	55729.6	67382.6	75809.8	57522.2	49358.7	67611.2	104202	50512.2	46363.4	38679.8	37773.3	39210.8	37442.1	84173.6	59712.4	150701	95152.6	72524	94334.3	67608.3	71633	82156.4	108969	65415.5	46650	30081.1	41905.3	51117.9	42543.3	42962.7	54293.6	65300	63210.1
11.847	786.604	PC 36:2; [M+H]+	1.04363e+07	6.72286e+06	8.32368e+06	1.25222e+07	14476220	9.5335e+06	5.45123e+06	6.45461e+06	5.19239e+06	4.37191e+06	5.46926e+06	6.36917e+06	3.64328e+06	3.8742e+06	3.15387e+06	4.5629e+06	3.83078e+06	3.17574e+06	1.70811e+07	1.37781e+07	1.8954e+07	1.58244e+07	1.30365e+07	1.25154e+07	4.34652e+06	6.80172e+06	5.66221e+06	8.07801e+06	4.90427e+06	4.33747e+06	2.31199e+06	3.40459e+06	3.64666e+06	2558260	2.78053e+06	4.22173e+06	5.51383e+06	4.25821e+06
9.476	780.558	PC 36:5|PC 18:2_18:3	2.7685e+08	2.39958e+08	2.3256e+08	293329680	522391264	2.69877e+08	3.56723e+08	4.39538e+08	3.01265e+08	2.86369e+08	3.72134e+08	4.15174e+08	2.31355e+08	2.01405e+08	1.65322e+08	2.15327e+08	1.62063e+08	1.79561e+08	3.31017e+08	2.81581e+08	6.13859e+08	4.62455e+08	381025600	3.90149e+08	2.70553e+08	4.30927e+08	3.92712e+08	5.46513e+08	2.96934e+08	2.37074e+08	1.09454e+08	1.75749e+08	2.06961e+08	1.4213e+08	1.40769e+08	2.24845e+08	2.87718e+08	2.08688e+08
8.458	778.55	PC 36:6|PC 18:3_18:3	1.11135e+08	9.66192e+07	8.45752e+07	1.29569e+08	209843824	1.03142e+08	1.71765e+08	2.41131e+08	1.55041e+08	1.35837e+08	1.83416e+08	2.14129e+08	1.0526e+08	9.10766e+07	7.76647e+07	1.11269e+08	9.34621e+07	8.59315e+07	146765600	1.05765e+08	2.84297e+08	2.00187e+08	1.52416e+08	1.62446e+08	1.21856e+08	2.01311e+08	1.83219e+08	2.49341e+08	1.4579e+08	1.07579e+08	5.36492e+07	91299600	9.45963e+07	6.94492e+07	7.34204e+07	1.27189e+08	1.6433e+08	1.01403e+08
8.002	776.526	PC 36:7	73042.3	60672.3	53167	94532.5	84817	71432.2	68711	148800	108531	99189.9	99172	85684.1	88832.2	50146.2	81744.7	71732.4	46028.4	37742.1	70501.1	87807.6	139991	116622	120186	96297.1	93665.6	108859	118815	107556	104166	37546.3	56024.2	81446.8	59863.2	77472.2	80768.2	69557.8	101003	42421.2
11.387	812.617	PC 38:3; [M+H]+ w/o MS2:PC 8:0_30:3	165100	113382	107784	155533	214641	148503	405862	446982	442871	358438	399499	426871	991932	867151	883251	821248	864184	716119	226997	188775	284261	168090	196118	254955	364608	396016	416424	459745	380876	300440	607971	909444	810860	825411	629289	736916	868703	818743
10.95	808.596	PC 38:5; [M+H]+ w/o MS2:HexCer 18:3;3O/22:2;(2OH)	1.98393e+06	1.75303e+06	1.50535e+06	1.89203e+06	2991420	1.57388e+06	1.88554e+06	2.57535e+06	2.16414e+06	1.56837e+06	2.51381e+06	2.00251e+06	1.45576e+06	1.14397e+06	1.0064e+06	1.32406e+06	1.08778e+06	1.14082e+06	2.48918e+06	1.69217e+06	3.993e+06	2.85977e+06	2.49957e+06	2.7193e+06	1.92704e+06	2.96318e+06	2.51773e+06	3.60996e+06	1.87717e+06	1.70029e+06	998899	1.30076e+06	1.14778e+06	1.05075e+06	886155	1.68676e+06	2.05227e+06	1.78246e+06
10.532	806.567	PC 38:6; [M+H]+ w/o MS2:PC 36:3	1.03208e+06	904230	401918	923550	1333639	931690	623081	622180	539880	349323	588963	629471	359669	333452	261435	334621	332026	342027	1.17166e+06	1.05037e+06	1.39229e+06	1.18366e+06	1.04205e+06	1.07974e+06	611371	663770	653818	771874	505802	618926	293455	336884	347868	352720	325874	448030	511506	418408
16.749	842.678	PC 40:2; [M+H]+ PE 43:2; [M+H]+ w/o MS2:DGTS 16:1_26:4	699940	512081	499351	749892	1169635	705963	780956	823736	716941	733528	941007	962833	291441	300481	255624	282450	270458	313342	768874	514152	1.41178e+06	984096	884068	1.0113e+06	509190	898075	748154	1.03687e+06	613427	623332	231315	287720	284528	253740	176401	398321	441710	433786
17.283	870.702	PC 42:2; [M+H]+ w/o MS2:HexCer 8:0;3O/36:2;(2OH)	192671	274180	208637	276122	319568	191290	246458	403518	255057	242312	292664	469431	84441.1	52300	76535.1	77849.5	72997.1	83443.2	351943	180464	510323	486807	375577	424623	234464	324164	324753	418907	207213	265588	53381.1	72184	79045.3	67316.7	36451.8	96626.6	97366.1	124045
16.603	868.693	PC 42:3; [M+H]+ w/o MS2:HexCer 12:1;3O/32:2;(2OH)	562903	537844	518094	616966	998968	552558	863639	964384	786284	725938	827649	960725	470851	462691	393766	441691	398392	360761	747713	459418	1.10562e+06	1.00155e+06	758711	839428	622758	952727	835759	1.1802e+06	743077	513830	279359	408736	438800	337181	317832	505078	590493	550904
14.828	866.684	PC 42:4; [M+H]+ w/o MS2:PG 14:0_27:0	258625	229095	223648	272241	380278	241906	415661	395067	369866	348905	400127	414119	517466	419446	474738	468735	455269	423626	342484	196367	395784	371120	278176	337485	335247	450086	476371	574877	362466	319772	291479	413395	539183	343631	371864	535952	640529	498209
15.599	882.665	PC 43:3; [M+H]+ w/o MS2:DGGA 15:1_26:2	487902	381079	390093	492583	687027	367954	693981	750612	653864	637065	651822	706758	760184	785126	745613	854079	758293	555233	600513	408743	781699	651573	606128	565977	584478	698158	776445	795702	569327	516074	573525	761884	821088	600968	611586	886956	950678	847626
13.978	880.643	PC 43:4; [M+H]+ w/o MS2:TG 16:4_16:4_22:6	806768	889979	744007	901397	1135404	751162	1.41521e+06	1.55144e+06	1.45185e+06	1.315e+06	1.3079e+06	1.27876e+06	1.56774e+06	1.52621e+06	1.48984e+06	1.41558e+06	1.22114e+06	1.31035e+06	1.14477e+06	678150	1.27907e+06	1.10746e+06	986072	1.10873e+06	1.31193e+06	1.59508e+06	1.55174e+06	1.81725e+06	1.26961e+06	1.1411e+06	1.1949e+06	1.6888e+06	1.62866e+06	1.33716e+06	1174860	1.58034e+06	1.72539e+06	1.54769e+06
15.603	894.709	PC 44:4; [M+H]+ w/o MS2:DGTS 20:3_26:4	36465.4	41442.6	31761.5	39804.2	59981	39809.6	74799.1	83658	71387.8	65330.3	85422.4	75805.6	73880	61304.3	52303.2	72203.8	68042.2	56166.3	66812.1	43358.1	74821.1	67759.6	50560.6	57144.1	69863.5	87081.1	88228.2	99988.3	62547.4	66275.9	52341.1	77593.6	81011.6	44700	55124.5	72664.2	98393	78711.1
8.956	702.513	PE 33:2; [M+H]+ PC 30:2	269488	151760	609944	563319	476167	607909	59802.8	89407.1	67317.8	6573.39	8493.46	8642.06	12277.8	62951.6	43410.6	14000	5227.45	10283.2	1.44966e+06	912830	1.04091e+06	1.08215e+06	586789	1.09562e+06	34092.7	9888.68	70612.7	44943.6	7852.58	9331.48	9205.26	15739.4	9225.26	11876.7	62129.1	54797.2	88239.1	65296
10.671	716.52	PE 34:2; [M+H]+	4.85532e+06	5.40842e+06	4.35231e+06	5.19219e+06	7639514	5184160	6.25818e+06	7.73759e+06	6.74196e+06	5.55472e+06	7.3372e+06	8.69634e+06	3.90977e+06	3.39218e+06	3358750	3.73857e+06	3.2164e+06	3.5595e+06	7.19748e+06	4.17156e+06	1.02997e+07	7.53104e+06	7.02518e+06	7.40882e+06	5555000	7.73916e+06	6.49167e+06	8.88798e+06	6.44197e+06	5.43208e+06	2.62765e+06	3.30277e+06	3.5911e+06	2864240	2.81664e+06	4.00991e+06	4.05673e+06	4.08929e+06
9.215	714.509	PE 34:3; [M+H]+	317955	281647	255273	320516	542857	353153	400017	658345	338920	333206	548721	447781	386879	426868	408849	337488	370182	276388	1.04033e+06	247102	646201	574130	473295	456502	456684	702941	563543	758979	510288	356723	247520	464111	427632	351446	331594	406920	994978	540281
10.736	742.538	PE 36:3; [M+H]+	1.2168e+07	9.34269e+06	9.12206e+06	1.16367e+07	15941378	9.94394e+06	7.76539e+06	8.53549e+06	8.02325e+06	7.34848e+06	8.5738e+06	1.00522e+07	5.64411e+06	5.24194e+06	4.77379e+06	5.08794e+06	4.77303e+06	4.83414e+06	1.5294e+07	1.13684e+07	1.84727e+07	1.44493e+07	1.34104e+07	1.35396e+07	7.37001e+06	1.06706e+07	8.75498e+06	1.19337e+07	7.26718e+06	7.30726e+06	3.50809e+06	4.55562e+06	4.76755e+06	4.11949e+06	3.98222e+06	5.21446e+06	5.46238e+06	5.09164e+06
9.707	740.52	PE 36:4; [M+H]+	5.60936e+06	4.29054e+06	4.22785e+06	6.32294e+06	9572320	5.13296e+06	7.16786e+06	9.08451e+06	5995340	5.71786e+06	8.026e+06	9.56087e+06	3.80689e+06	3.93778e+06	2.70158e+06	3.68746e+06	3.39729e+06	2.93074e+06	7.43459e+06	5.01167e+06	1.30863e+07	9.18018e+06	7.51854e+06	7.63902e+06	5.0835e+06	9.25607e+06	7.39457e+06	1.08385e+07	5.9304e+06	4434850	1.77773e+06	3.49884e+06	3.13513e+06	2.14839e+06	2.29533e+06	3.98182e+06	5.67232e+06	3.86797e+06
8.686	738.506	PE 36:5; [M+H]+	1.96357e+06	1.58462e+06	1.39211e+06	2.20497e+06	3592906	1675440	3.14763e+06	4.19422e+06	2.56058e+06	2.41495e+06	3.23103e+06	3.96324e+06	2.0003e+06	1.73215e+06	1.44903e+06	1.96665e+06	1.78089e+06	1.51878e+06	2.45199e+06	1.73717e+06	4.87485e+06	3.55123e+06	2.50224e+06	2.88161e+06	1.99487e+06	3.68741e+06	3.1117e+06	4.29051e+06	2.54487e+06	2.09102e+06	948988	1.84542e+06	1.7432e+06	1.25563e+06	1.37626e+06	2.23353e+06	3.39342e+06	2.02736e+06
6.491	736.496	PE 36:6; [M+H]+ w/o MS2:MGDG 10:0_22:6	206543	185136	157452	233384	320060	194433	183042	294182	229969	167047	238750	300952	148580	136781	126235	111309	98475.5	121337	226273	150757	381148	294517	230129	286734	148758	197870	191745	264063	210928	94590.7	71377.9	149649	135478	70560	110475	166066	194660	118208
16.424	800.63	PE 40:2; [M+H]+ w/o MS2:HexCer 9:0;3O/30:2;(2OH)	516346	422803	341769	578219	852997	471766	603642	691404	533392	441765	577550	731943	158916	204885	172495	186919	196082	177707	558146	302877	950620	697935	590643	567879	461383	658989	699005	809335	481355	541061	107456	189530	154920	162268	245182	230613	317492	285439
15.317	798.611	PE 40:3; [M+H]+ w/o MS2:HexCer 13:1;3O/26:2;(2OH)	382380	436278	335593	484447	743932	431489	684124	917654	807861	552895	804635	1.02503e+06	370560	424501	412147	421810	335525	417652	519396	332542	944889	713696	555156	585017	640820	957914	1.00713e+06	1.12487e+06	656709	718492	319886	430686	442046	342566	378115	461265	635967	545451
17.291	814.646	PE 41:2; [M+H]+ w/o MS2:HexCer 8:0;3O/32:2;(2OH)	397358	288254	237639	304487	499127	280740	344826	427545	334653	282078	395550	432193	131308	161219	123293	145910	158482	131200	385438	258282	667217	404041	359804	386404	248569	474565	440859	460581	292547	307648	88963.2	148135	142473	111517	161425	175149	207774	182421
15.482	840.664	PE 43:3; [M+H]+ Unknown	475459	462929	104235	510062	756118	482527	609511	707525	607024	466593	639784	768934	286419	234567	208152	230576	215680	249917	529368	321295	1.10831e+06	864546	640922	731312	475464	717000	601190	945435	552999	428665	159896	207365	228341	217560	187106	301361	377703	306330
13.997	838.652	PE 43:4; [M+H]+ w/o MS2:PG 12:0_27:0	2.06574e+06	1.62232e+06	1.66397e+06	2.16424e+06	2753832	1.81357e+06	2.60592e+06	2.59321e+06	2.45836e+06	2.22387e+06	2.58477e+06	2.78188e+06	2.83405e+06	2.56319e+06	2.52605e+06	2.57797e+06	2.55847e+06	2.24263e+06	2.31292e+06	1857320	3.08517e+06	2.58732e+06	2.38608e+06	2.28665e+06	2.06115e+06	2.56226e+06	2.53923e+06	3.27746e+06	2.22205e+06	2.161e+06	1.95011e+06	2.60101e+06	2.62788e+06	2203150	2068460	2.76129e+06	2.82566e+06	2.71532e+06
17.664	856.695	PE 44:2; [M+H]+ Unknown	440139	240130	288321	377307	566631	313995	231838	280846	199007	185742	362985	395858	70604.4	35745.2	47579.8	140334	52977.5	60371.6	507918	360542	650403	474793	430438	435527	165442	334306	208931	322028	184666	228614	40180	22814.9	46833.7	44753.3	31986.4	35804.6	95164.3	101964
16.709	840.686	PE 44:3e; [M+H]+	190989	128767	142992	184207	372167	151989	247639	199386	192034	177279	218736	313244	243900	282486	277397	296303	298602	234637	232807	241162	370791	261730	287557	239843	198018	306136	293945	317795	205486	193000	175721	295437	205200	204827	259856	402417	460969	318162
14.779	852.669	PE 44:4; [M+H]+ PC 41:4; [M+H]+ w/o MS2:PG 13:0_27:0	229968	152039	178023	256470	330322	181093	237201	277216	178137	210432	233357	258088	236938	226873	212665	228445	209775	187898	283021	185490	349920	222489	212575	267525	173322	262909	270230	313369	186515	186779	143925	233443	224988	182337	145764	254994	327017	245629
17.197	854.7	PE 45:3e; [M+H]+	504587	308566	347269	419435	788924	338734	551379	662344	504606	461350	638974	772520	730481	707709	710663	871203	743433	650246	470626	581036	881732	755938	605146	519836	457656	726902	809044	970096	502438	482090	524446	798394	789996	547000	682424	895426	1.43831e+06	826126
10.222	766.559	PG 34:1; [M+NH4]+	366760	340673	301352	391329	543560	406040	317549	459096	298221	263853	401789	359759	141577	154992	124549	142784	165502	149771	541131	340519	750889	486970	512180	467175	347302	511333	403782	517660	236402	267637	94098.9	125184	137481	101371	112036	148986	152319	184045
9.288	762.537	PG 34:3; [M+NH4]+ w/o MS2:LPC 34:4	3.8943e+06	4.05656e+06	3.60844e+06	4.3473e+06	6828556	4.44197e+06	5.1597e+06	7.45249e+06	5.4136e+06	4.62988e+06	5.72486e+06	7.31175e+06	2.72155e+06	2.36697e+06	2.05786e+06	2.6888e+06	2.26988e+06	2.40451e+06	5.52977e+06	3.71621e+06	9.51932e+06	6.82098e+06	5.96556e+06	5.38045e+06	4.23603e+06	7.29928e+06	6.42113e+06	7.86189e+06	5.01571e+06	3.82323e+06	1.33368e+06	2.3291e+06	2.21336e+06	1.77823e+06	1.86981e+06	2.71709e+06	2.94858e+06	2.70531e+06
8.645	758.478	PG 34:5; [M+NH4]+ PS 34:3; [M+H]+ w/o MS2:PE 16:3_22:6	354036	424481	389147	483592	701611	350372	513496	664091	415674	465335	556415	602292	322146	225338	189533	260719	228781	170434	561568	327934	888384	705450	571417	650067	413698	446163	475731	607699	504582	356132	170429	205812	288375	263743	203323	252108	311229	251286
9.307	788.558	PG 36:4; [M+NH4]+ w/o MS2:LPC 38:8-SN1	310098	243912	225543	320139	388371	289033	177373	186917	151884	142597	151932	254206	89580	119488	88454.3	100110	91151	91187.4	386843	288044	590207	432587	369917	251338	163056	116588	174885	328641	150362	121721	59277.9	122672	116542	77307.8	83486.4	150736	137399	93160.6
8.348	786.536	PG 36:5; [M+NH4]+ w/o MS2:LPC 36:6	404470	268580	257762	369718	519161	300867	467809	553822	311480	331206	498764	662683	263559	212467	180735	235590	188478	163913	583082	346124	958796	671126	523996	529051	314578	619281	487853	684482	321601	262228	132137	204998	196476	145676	156861	247672	326150	199372
7.465	784.526	PG 36:6; [M+NH4]+ w/o MS2:LPC 36:7	191840	176233	133834	205145	400401	150176	243402	336645	245190	191751	257072	383626	103968	102882	96975.5	121290	119127	106257	321424	216947	573818	385010	284619	316187	222832	352036	291828	415940	202842	183616	52213.7	123896	110821	78068.9	84318.2	136337	226000	130480
9.925	854.578	PI 34:1; [M+NH4]+	366758	294670	266858	374803	452474	329402	160238	183978	146491	133443	202944	211627	104644	94310.8	75804.3	116656	95866.7	77415.8	395702	347507	505719	401675	391813	391936	150054	214982	174677	296420	165073	137230	55093.7	90827.7	106979	68611.1	99514.5	95511	138043	113688
8.89	852.564	PI 34:2; [M+NH4]+	290825	244464	229622	313312	495164	300831	268039	410552	293728	263281	344021	454893	171442	173935	132523	178997	174042	182885	475565	261366	587926	437261	400213	365625	212388	383132	300953	487695	294160	225842	101626	154262	196176	129486	140465	226923	303434	192439
10.146	878.585	PI 36:3; [M+NH4]+ w/o MS2:DGDG 4:0_26:2	146879	95129.8	115406	191292	151175	119248	79613.8	61508	76975.6	53330.3	121335	80734.6	40557.8	26665.6	19273.4	28189.5	22777.5	17309.5	267040	142902	273419	276896	212434	217826	35724	73989.6	74292.7	95866	59474.2	42226.9	22855.8	27581.9	33248.4	23850	16107.3	25142.2	29749.6	31654.5
7.998	874.555	PI 36:5; [M+NH4]+ w/o MS2:PS 41:5	178506	137546	151705	182651	355338	143189	183383	241971	142206	139136	235941	274947	119648	100872	86605.3	134468	94644.1	94883.2	262667	175892	466461	351502	235269	195539	146990	252872	230926	337171	170346	124171	57278.9	86216	101612	57226.7	77079.1	121883	223228	134444
7.108	872.541	PI 36:6; [M+NH4]+ w/o MS2:PS 41:6	119681	100453	78003.7	140285	191346	103353	136677	206245	129128	106162	136371	189584	95926.7	78632.3	81102.1	67022.9	83388.2	70618.9	171193	110516	264648	221131	165216	163525	97887.5	175974	166227	226746	93951.5	71387	46314.7	81141.5	81124.2	66283.3	60333.6	96467.9	156773	106072
8.754	860.567	PI-Cer d39:4+1O; [M+H]+ w/o MS2:PI-Cer 39:4;3O	228419	109270	122019	234102	377508	149881	200587	246233	204869	159900	156641	212730	353658	393517	326407	505081	372252	225177	249051	202631	299633	217413	198136	224424	194070	310775	268233	270712	175469	195856	239014	373634	392948	249978	335380	592922	534619	446403
7.859	858.553	PI-Cer d39:5+1O; [M+H]+ w/o MS2:PI-Cer 39:5;3O	244812	130056	98952.3	237432	379675	163591	341592	408879	323699	315234	281662	422825	780586	828729	642948	934650	775870	481521	240213	173032	311412	268933	184396	217865	283423	480714	468126	509710	273629	288645	472385	744441	717324	528031	610427	845232	1.23992e+06	744644
19.983	726.613	TG 41:0; [M+NH4]+ Unknown	46259.6	42290.4	45839.4	64894.2	77767	44349.6	68256.9	71854.5	82141.1	57761.5	69698.1	67705.6	62493.3	66344.1	36458.5	36148.6	50308.8	35715.8	59019.8	69437.1	76852.2	66128.9	80655.8	61278.4	55607.3	69252.8	67855.5	86988.3	78135.1	50590.7	40066.3	42740.4	49745.3	47533.3	45919.1	49263.3	70585.2	83700
21.257	740.682	TG 42:0; [M+NH4]+	324348	411448	303200	282779	303169	320729	312743	335504	322022	216563	264468	237064	382711	246386	300531	352930	336592	401387	395265	403330	519812	330004	298411	331343	262312	336208	268450	385514	306622	273072	374121	284051	361986	331701	330335	305901	218697	268899
20.703	738.668	TG 42:1; [M+NH4]+ Unknown	187557	150536	387949	344538	217524	199456	172986	122921	115500	92042.2	55424.3	127184	133627	139811	113238	114916	78755.9	121326	655832	415571	442627	327010	188417	211014	132035	118128	134735	156959	134604	122444	152579	122711	106112	99842.2	120195	121212	93875.7	124334
21.451	754.699	TG 43:0|TG 13:0_14:0_16:0	332516	357149	245773	279212	301371	319144	318473	337334	360971	267960	339559	342791	384428	307319	254006	289407	315762	381115	384038	357230	500409	374194	346204	348413	329795	368188	340930	404415	347843	340960	268423	356963	401984	358943	349309	322172	287343	362334
21.031	752.678	TG 43:1|TG 14:0_15:0_14:1	175734	148283	173980	144086	204623	151248	166588	119735	172281	128710	120244	152116	144393	124696	124018	132319	137273	122137	217608	180867	240951	163932	156848	177203	138216	133586	132325	180910	181102	136050	141718	129040	179767	164869	147190	137127	123660	131912
21.701	768.717	TG 44:0; [M+NH4]+	791923	889980	765946	675812	900920	820743	807064	816075	846220	688885	800660	814700	926447	913948	953407	949898	841236	822112	1.13026e+06	893035	1.25528e+06	957935	832452	920701	838676	871374	797860	797196	940922	797106	866278	1.00371e+06	933623	752360	815646	948844	773088	948103
21.872	782.737	TG 45:0; [M+NH4]+ w/o MS2:Cer 8:0;2O/44:5	771943	1.05203e+06	838509	845551	1046116	902923	990924	991294	1.1834e+06	905261	945043	1.08681e+06	1.1035e+06	1.02511e+06	1.19339e+06	1.02003e+06	968960	1.08495e+06	1.12511e+06	1.02057e+06	1.32846e+06	1.02192e+06	1.06504e+06	949446	996108	1.11592e+06	1.02257e+06	1.20649e+06	1.08564e+06	989029	1.12127e+06	1.14476e+06	1.09688e+06	1.12003e+06	977525	1.15383e+06	964350	1.10279e+06
21.552	780.714	TG 45:1; [M+NH4]+ w/o MS2:TG 8:0_9:0_28:1	571848	594363	556090	473497	610687	498267	417760	549090	671923	558044	553543	599703	656971	542706	614346	562621	612403	641535	789726	687001	808136	656146	617147	554046	522475	617208	468765	655186	596924	572319	556358	660488	606587	646693	537925	616759	489295	636172
22.053	796.754	TG 46:0|TG 14:0_16:0_16:0	1645125	1.67157e+06	1.60448e+06	1.5801e+06	1740866	1.59709e+06	1.5774e+06	1.60399e+06	1.92025e+06	1.46518e+06	919086	1.63162e+06	2.07949e+06	1.83592e+06	1.91799e+06	1.68235e+06	1.69878e+06	1840680	2.08845e+06	2.05387e+06	2.40806e+06	1.86701e+06	1.74964e+06	1.51224e+06	1098375	1.89657e+06	1.48411e+06	1.71421e+06	1.83372e+06	966756	1.70729e+06	1.87314e+06	1.76213e+06	1.43776e+06	1.55577e+06	1.86675e+06	1.51588e+06	1.7399e+06
21.751	794.735	TG 46:1; [M+NH4]+ w/o MS2:Cer 9:0;2O/44:6	1.27027e+06	1.53583e+06	2.51217e+06	2.4282e+06	1785896	1.80446e+06	1.66277e+06	1.15448e+06	1.35401e+06	1.01074e+06	1.15904e+06	1.20423e+06	1.47156e+06	1.38868e+06	1.37352e+06	1.23741e+06	1.17454e+06	1.36115e+06	3.42142e+06	3.13631e+06	2.88753e+06	2.17684e+06	1.49816e+06	1.4553e+06	1212000	1.3988e+06	1.1608e+06	1.43559e+06	1.31378e+06	1.30391e+06	1.29711e+06	1.36002e+06	1.15436e+06	1.32868e+06	1.18806e+06	1.36969e+06	1.06982e+06	1.38673e+06
21.397	792.717	TG 46:2; [M+NH4]+	787316	837324	2.37252e+06	3897685	1275662	1.21846e+06	803281	613627	612610	485017	416091	573793	772693	575042	576118	513776	496935	627188	3.09664e+06	3.06368e+06	3.36547e+06	1.76996e+06	1.19169e+06	1.29393e+06	676568	587840	532277	626611	857410	651617	578789	627726	580695	543590	595841	634128	532981	529217
21.004	790.701	TG 46:3; [M+NH4]+ w/o MS2:Cer 9:0;2O/44:8	404732	210239	1.23334e+06	2.57767e+06	803938	784745	183415	100198	70330	78798.2	86886	92285	118433	103047	106244	89100	85707.8	87088.4	2.03093e+06	1.20882e+06	1.44919e+06	999930	793958	1.10082e+06	154921	91222.6	113395	111773	146185	75243.5	61469.5	118652	90344.2	102874	77670	129057	109554	103782
21.926	808.752	TG 47:1; [M+NH4]+ w/o MS2:Cer 10:0;2O/44:6	1.13735e+06	1.29319e+06	1.13588e+06	1.0073e+06	1391286	958890	1.12504e+06	1.07202e+06	1.30593e+06	1.02516e+06	1.14338e+06	1.19953e+06	1.44958e+06	1.28058e+06	1.221e+06	1.01122e+06	1.17809e+06	1.18311e+06	1.43871e+06	1.37344e+06	1.78021e+06	1.35912e+06	1.16588e+06	1.20263e+06	1.13476e+06	1.28804e+06	1.13051e+06	1.32402e+06	1.33315e+06	1.11885e+06	1.25353e+06	1.36423e+06	1.27645e+06	1.25269e+06	1.14783e+06	1.29641e+06	1.07741e+06	1.27979e+06
21.634	806.735	TG 47:2; [M+NH4]+ w/o MS2:Cer 10:0;2O/44:7	644307	683957	682341	627803	633049	654502	652589	552579	706239	520807	649647	528978	747152	652901	671323	603290	570850	693757	1.04888e+06	855783	1.05637e+06	810937	701927	664774	589477	620536	614103	680061	714343	629306	617251	656962	556420	688263	496722	702646	522583	603899
21.27	804.72	TG 47:3; [M+NH4]+ w/o MS2:Cer 10:0;2O/44:8	146235	119789	202614	192235	215171	162990	97956	137825	112748	87693.6	73972.9	102786	121107	105042	132007	94929.5	130012	117885	325178	242713	319590	233656	185868	171631	89702.1	126354	112335	113778	101414	77511.1	84633.7	121028	146567	120986	120717	121825	122238	119371
22.341	824.783	TG 48:0|TG 15:0_16:0_17:0	1.65565e+06	2.10482e+06	1.67032e+06	1.7225e+06	2047291	1.78909e+06	1.88362e+06	1.72059e+06	2.26692e+06	1.68866e+06	1.89142e+06	2.01896e+06	2.44691e+06	2.09307e+06	2.20768e+06	2.09033e+06	1.93993e+06	2.12063e+06	2.18078e+06	2.09441e+06	2716070	2.01465e+06	2.09347e+06	2.03841e+06	1.90446e+06	2.28401e+06	1.95182e+06	2.26223e+06	2.15789e+06	1.82828e+06	2.19491e+06	2.17781e+06	2.28843e+06	2.14999e+06	1.81901e+06	2.11081e+06	1.69877e+06	2.15908e+06
21.783	820.753	TG 48:2|TG 14:0_16:1_18:1	1.72991e+06	1.78247e+06	4.70222e+06	4313180	2402968	2.63225e+06	2.15319e+06	1.32688e+06	1.43431e+06	1.20546e+06	1.50845e+06	1.55711e+06	1717620	1.65049e+06	1.61435e+06	1.37587e+06	1.35112e+06	1369400	7.74756e+06	4.20462e+06	5.11809e+06	3.87918e+06	2.25644e+06	2.57477e+06	1.83706e+06	1.56516e+06	1.60923e+06	1.8571e+06	1.70544e+06	1.46153e+06	1.39073e+06	1.75222e+06	1.7497e+06	1.49345e+06	1.39454e+06	1.75564e+06	1.44726e+06	1.60409e+06
21.466	818.737	TG 48:3; [M+NH4]+ w/o MS2:Cer 11:0;2O/44:8	830239	717695	3.08823e+06	3489845	1441221	1.43878e+06	933227	454547	466596	371217	508212	486139	604923	676542	436466	455280	467376	468901	5.17037e+06	2.45113e+06	2.88943e+06	2.76931e+06	1.17546e+06	1.64257e+06	842261	474747	559410	544257	525065	467804	429103	514251	518352	456526	458502	662757	489730	507934
21.045	816.724	TG 48:4; [M+NH4]+ w/o MS2:Cer 11:0;2O/44:9	500753	241354	1.65657e+06	3.51079e+06	1037208	836652	215805	80580.4	82100	52208.3	49674.8	78435.5	91316.7	98645.2	71330.9	82250.5	63190.2	74936.8	2.9211e+06	1.61406e+06	1.87967e+06	1.63597e+06	843279	1.07123e+06	240567	71896.2	101974	94698.9	87868	64987	54291.6	89294.7	89558.9	60263.3	80427.3	136594	120630	106504
22.433	838.798	TG 49:0; [M+NH4]+ w/o MS2:Cer 12:0;2O/44:5	713286	842614	686698	648455	907320	753331	745887	742605	937922	722368	821009	892110	947121	879633	891817	871972	813660	894342	930264	830403	1.0523e+06	830821	794371	592408	812745	943162	738243	860515	901768	783971	770139	838749	871580	833341	809936	890150	743760	765085
22.218	836.784	TG 49:1; [M+NH4]+ w/o MS2:Cer 12:0;2O/44:6	1.03626e+06	1146350	935891	1.00113e+06	1202151	981183	945870	883949	1.27516e+06	987339	989383	1.07379e+06	1.30225e+06	1.1995e+06	1.22241e+06	1.13327e+06	1.10677e+06	1.1519e+06	1.29864e+06	1134080	1526360	1.03896e+06	1.16104e+06	1.11534e+06	1.03874e+06	1.12123e+06	1.00778e+06	1.09635e+06	1.22086e+06	1.11784e+06	1.02599e+06	1.24443e+06	1.09648e+06	1.15769e+06	1.08511e+06	1.2131e+06	1.00599e+06	1.11438e+06
21.972	834.767	TG 49:2; [M+NH4]+ w/o MS2:Cer 12:0;2O/44:7	1.01071e+06	1.06243e+06	906468	1.14597e+06	1197768	954453	921848	789692	1.05077e+06	833790	972539	969754	1.20958e+06	1.11114e+06	1.01396e+06	1.15372e+06	1.02124e+06	1.10841e+06	1.57788e+06	1.21002e+06	1.60255e+06	1.30632e+06	1.18218e+06	1.15602e+06	889370	1.04448e+06	887964	1.06331e+06	1.00211e+06	910985	1.00493e+06	1.12231e+06	1.08212e+06	1.03963e+06	1.03095e+06	1.12457e+06	1.09935e+06	1.03407e+06
21.686	832.751	TG 49:3; [M+NH4]+ w/o MS2:Cer 12:0;2O/44:8	645116	476129	687734	802842	875704	583004	464917	429327	532506	393855	660129	608526	963990	787447	802581	944812	777785	694277	1.21185e+06	856060	1.1006e+06	825962	767838	765352	436177	570622	472980	648554	448769	370204	569454	834367	853000	632508	618370	805719	994823	694702
22.505	852.81	TG 50:0|TG 16:0_16:0_18:0	1001475	1.32827e+06	1.18403e+06	1.07108e+06	1335883	1.15254e+06	999980	1102650	1411110	1.19657e+06	1.15012e+06	1.31835e+06	1.62699e+06	1.49927e+06	1.45958e+06	1.37199e+06	1.37591e+06	1.53223e+06	1.67189e+06	1.44877e+06	1.87341e+06	1.37629e+06	1.26361e+06	1.47797e+06	1.26513e+06	1.31679e+06	1.04879e+06	1.47724e+06	1.33776e+06	1.3015e+06	1.30214e+06	1.49481e+06	1.48295e+06	1.5018e+06	1.2804e+06	1.52733e+06	1.13145e+06	1.44261e+06
22.345	850.801	TG 50:1; [M+NH4]+ w/o MS2:Cer 13:0;2O/44:6	3.9823e+06	4.13941e+06	5.08607e+06	5.67871e+06	4769698	4.15359e+06	3.68037e+06	3.32993e+06	4.27773e+06	3.41932e+06	4.10118e+06	4.04473e+06	5.76791e+06	5.34135e+06	4.29034e+06	4.55374e+06	3.76166e+06	5.70236e+06	6.53831e+06	5.28779e+06	6497770	4.93754e+06	4.98145e+06	4.93679e+06	3.96286e+06	4.08027e+06	3.77171e+06	4.67143e+06	4.22055e+06	3.8549e+06	4.10226e+06	4.73071e+06	5.51624e+06	4.62192e+06	3715800	4.90591e+06	4.02614e+06	4.86739e+06
22.101	848.785	TG 50:2|TG 16:0_16:0_18:2	5.46114e+06	4.53541e+06	1.1014e+07	13696100	8244844	6.84834e+06	5.75925e+06	3.94735e+06	4.39142e+06	3.63755e+06	5.25349e+06	5.16832e+06	9003480	8.5245e+06	5.60013e+06	7.40048e+06	6.14858e+06	7.11202e+06	1.75486e+07	1.04006e+07	14675020	1.00936e+07	7.90729e+06	9.12816e+06	4.77338e+06	4.72253e+06	4.79709e+06	6.03961e+06	4.57319e+06	4.01982e+06	4.99254e+06	6.87438e+06	7.21273e+06	5.49731e+06	5.63471e+06	7.67437e+06	7.68008e+06	6.36722e+06
21.494	844.755	TG 50:4|TG 14:0_18:2_18:2	1.0362e+06	665547	2.58163e+06	3.37182e+06	1822359	1.40144e+06	729560	370546	356373	291355	494196	453864	663831	630851	454009	613358	484419	486534	4.67274e+06	3.38904e+06	4.10813e+06	3.02887e+06	1.48367e+06	1.97566e+06	698919	402226	486616	459627	608377	361531	378718	485856	533458	387514	438699	648092	719461	524821
21.08	842.74	TG 50:5|TG 14:0_18:2_18:3	406292	279609	633933	1.01575e+06	669613	391810	311959	255679	247590	193238	151788	319684	370356	298366	170937	315396	230433	231740	1.23905e+06	885662	1.24071e+06	779908	590247	712042	289297	258108	288702	333562	286948	150544	223634	293238	386012	257309	272529	399296	460282	340623
20.591	840.719	TG 50:6|TG 14:0_18:3_18:3	169480	110223	187440	291722	260768	146407	122242	140271	119932	97939.4	155672	173193	183466	122543	147918	200635	158823	151632	330011	257670	390999	257133	205134	245533	131116	136729	157818	204738	118387	85859.3	107443	194080	200166	138133	139714	204679	285047	175456
22.651	866.832	TG 51:0; [M+NH4]+ w/o MS2:Cer 14:0;2O/44:5	242268	287256	257750	237192	295205	232210	248344	257222	406370	233761	253561	318849	353287	331826	311199	274499	330930	318294	336690	282710	353739	314938	293306	283190	293582	315392	259667	309706	355662	300272	295387	353240	349378	294198	345225	297622	270163	317174
22.455	864.813	TG 51:1; [M+NH4]+ w/o MS2:Cer 14:0;2O/44:6	369514	485329	475020	361288	592824	444045	434335	373160	523207	391199	416524	455245	568212	518118	462978	523201	495098	504029	645808	528910	643877	533914	489487	444388	444656	505880	469525	529878	505813	486496	583887	551664	527677	508420	490503	520228	456707	462759
22.242	862.799	TG 51:2; [M+NH4]+ w/o MS2:Cer 14:0;2O/44:7	679608	715853	837675	895248	854828	731630	643672	498786	737100	522363	593902	600866	890971	877159	691604	743166	633524	696143	1.4856e+06	948102	1.09913e+06	994989	814799	810227	693676	619342	596967	671876	551290	595069	676308	873473	782094	744040	720516	865329	810668	781510
22.008	860.787	TG 51:3; [M+NH4]+ w/o MS2:Cer 14:0;2O/44:8	676651	425223	1.03444e+06	1.13437e+06	940680	710436	557617	386909	412162	402886	501220	532194	760490	710813	590469	727404	501747	577238	1.88019e+06	1.06574e+06	1.43442e+06	1.17844e+06	734862	867924	537682	473849	542220	535140	460486	349444	567945	712980	682843	587600	595657	710375	842888	662679
21.694	858.767	TG 51:4; [M+NH4]+ w/o MS2:Cer 14:0;2O/44:9	1.16206e+06	501959	962452	1.23751e+06	1335547	833238	646674	395661	559378	422254	673923	656523	822812	695755	623706	865208	766747	535888	2.08606e+06	1.28171e+06	1.62302e+06	1.40747e+06	1.09496e+06	1.09945e+06	789566	494604	401354	679588	688403	729494	546209	714734	1.01095e+06	545733	524031	724553	1.15449e+06	789290
21.33	856.74	TG 51:5; [M+NH4]+	354622	189396	355858	468996	538050	288402	226819	147714	231504	191224	361110	304807	365398	292987	225272	383050	308296	299476	717866	482328	739344	532546	373407	479099	226539	297742	235273	319922	196727	190378	177655	291636	358942	219756	239200	361694	555689	321882
20.944	854.737	TG 51:6; [M+NH4]+ w/o MS2:Cer 14:0;2O/44:11	512369	323196	409668	505191	746625	384946	384590	372661	512956	401381	640129	630366	796982	677465	608383	935367	779579	544059	981170	579453	1.01489e+06	674465	561634	560038	357211	398757	550354	538053	363373	259250	471298	786861	839902	376811	557422	721291	1.23938e+06	623118
20.396	852.724	TG 51:7; [M+NH4]+ w/o MS2:Cer 14:0;2O/44:12	203969	129257	134138	158562	260351	121864	173447	194071	240778	166612	285020	280037	313749	294820	334712	486630	357579	278532	313314	174067	380856	214835	188631	183444	151631	222505	201217	233149	155381	127690	254069	384506	412769	232053	270712	328915	654046	260972
22.807	880.85	TG 52:0|TG 14:0_18:0_20:0	523328	578817	480892	433838	520343	524574	491739	371581	556366	375786	393791	353686	580342	708044	547189	540900	543172	764189	619371	511149	764824	551771	511993	585862	435952	492847	488787	677151	579755	433143	441238	616357	542455	505081	478089	531220	379553	538211
22.526	878.837	TG 52:1|TG 16:0_18:0_18:1	1.57606e+06	392839	1.83029e+06	1742255	1403065	1.51458e+06	1.30506e+06	1.16909e+06	1.23603e+06	840052	1.05427e+06	1.51377e+06	2.59243e+06	2.78819e+06	1.46657e+06	1.45712e+06	1.50389e+06	2.78929e+06	3.13258e+06	789070	1.68474e+06	1.81825e+06	1.30352e+06	1.68122e+06	1.12706e+06	1.34217e+06	1.08053e+06	1.54319e+06	1.64755e+06	1.25297e+06	1.08768e+06	1.75747e+06	2041640	1.94702e+06	1.51914e+06	1.86052e+06	1.33482e+06	1.70756e+06
22.357	876.82	TG 52:2|TG 16:0_18:1_18:1	5.85296e+06	5.80248e+06	9.56198e+06	9.92809e+06	6981498	6.35238e+06	5.68e+06	4.56812e+06	5.59222e+06	4.23155e+06	5.33611e+06	5.12619e+06	9.32367e+06	8898600	6.03133e+06	5856760	5.70768e+06	9.82435e+06	1.54688e+07	7.98616e+06	1.10443e+07	8.32351e+06	6.87824e+06	7.16026e+06	5.69199e+06	5.2991e+06	4.9976e+06	5.88287e+06	5.51056e+06	4.80383e+06	5.43431e+06	6.14772e+06	7.16749e+06	6.68481e+06	5450930	6.64653e+06	5574480	6.31328e+06
22.121	874.802	TG 52:3; [M+NH4]+ w/o MS2:Cer 15:0;2O/44:8	6.13544e+06	4.53395e+06	1.05245e+07	17743610	9501585	7.04558e+06	4.08261e+06	3.03585e+06	3.28702e+06	2.65192e+06	3.98266e+06	3.71882e+06	8.95981e+06	7.5752e+06	4.66415e+06	5.62041e+06	4.76483e+06	7.70057e+06	1.68361e+07	1.16987e+07	13927810	1.12952e+07	9.2452e+06	9.83703e+06	4370100	3.39897e+06	3.655e+06	4.74239e+06	3.45654e+06	3.46122e+06	3.99498e+06	4.90405e+06	5508600	4846420	4.30852e+06	6.22878e+06	6.36272e+06	5.35421e+06
21.844	872.789	TG 52:4; [M+NH4]+ w/o MS2:Cer 15:0;2O/44:9	1.5207e+07	9.39139e+06	1.68925e+07	3.16579e+07	25736160	1.32699e+07	8.08575e+06	7.46689e+06	7.79599e+06	6.51893e+06	1.11266e+07	1.11891e+07	1.65766e+07	1.37895e+07	9493100	1.38289e+07	1.12402e+07	1.20401e+07	3.37168e+07	2.63121e+07	3.28419e+07	2.24793e+07	23742050	2.2639e+07	9.39756e+06	9.44874e+06	9.39499e+06	1.20652e+07	8.35406e+06	7.35536e+06	8.26309e+06	1.16077e+07	1.26011e+07	9.42782e+06	1.02904e+07	1.34832e+07	1.68904e+07	1.20366e+07
21.552	870.772	TG 52:5; [M+NH4]+ w/o MS2:Cer 15:0;2O/44:10	1.26365e+07	9.34825e+06	1.18921e+07	1.78112e+07	19570186	1.06966e+07	1.21048e+07	12281575	1.18414e+07	9.74474e+06	1.57833e+07	1.63133e+07	2.17736e+07	1.95746e+07	1.50753e+07	2.17598e+07	1.73312e+07	1.43112e+07	2.41574e+07	1.54109e+07	2.77467e+07	1.78852e+07	1.67743e+07	1.83292e+07	1.33816e+07	1.31496e+07	1.40804e+07	1.75794e+07	1.19963e+07	9.21532e+06	1.17658e+07	1.85738e+07	1.85671e+07	1.29528e+07	1.48951e+07	2.0775e+07	2.87089e+07	1.72559e+07
20.678	866.732	TG 52:7; [M+NH4]+ w/o MS2:Cer 15:0;2O/44:12	218213	179824	196026	257627	300904	164070	155088	172650	206904	164809	211098	232211	284619	248296	208997	307350	269462	154217	378784	234508	403820	334305	269415	273641	196212	217499	174023	249728	165757	125366	154378	274167	309547	178231	209769	294204	355903	267218
16.898	853.669	TG 52:9e; [M+Na]+ Unknown	130816	114444	88900	83882.5	164238	75462.6	111006	97283	87644.4	92921.1	114881	180026	44285.6	42979.6	37702.1	45730.5	36080.4	44687.4	152147	144509	212704	158196	104885	121032	83176	118160	95962.7	168157	89816.5	77109.3	54312.6	54413.8	55141.1	51138.9	43072.7	47623.9	88553	61668.7
22.475	890.833	TG 53:2; [M+NH4]+ w/o MS2:Cer 16:0;2O/44:7	386681	368889	485631	496851	482694	392671	297790	269586	311930	296711	333429	346897	595402	515766	423847	517451	450703	451922	772858	474882	774544	563611	430590	411283	330309	345934	337870	418341	329625	314913	440417	470684	547547	412880	423869	444250	551899	500967
22.275	888.814	TG 53:3; [M+NH4]+ w/o MS2:Cer 16:0;2O/44:8	395696	304893	642637	548396	498240	396969	330928	241276	305828	269805	308479	278811	595266	481906	396294	508197	444396	415549	997630	583812	764600	636196	437734	487136	297214	306256	281043	346735	287569	254905	396572	531432	521277	440726	373424	537145	626026	442696
22.019	886.802	TG 53:4; [M+NH4]+ w/o MS2:Cer 16:0;2O/44:9	423288	234352	517061	627781	540911	351610	273679	196302	250440	201441	303724	316546	541709	379462	370194	451641	397964	334376	817752	569149	763931	575296	480132	446441	245558	170490	284269	304077	260093	205009	301434	408946	451678	320866	353057	415511	558003	375903
21.734	884.788	TG 53:5; [M+NH4]+ w/o MS2:Cer 16:0;2O/44:10	361676	230972	306161	382539	439923	269948	222544	237372	272582	192275	382106	364689	509289	434928	448565	519145	393176	332340	535747	387951	607598	370789	369778	374699	239786	313411	329695	329867	272328	226408	333028	523120	511541	373112	378005	487282	695757	410840
21.408	882.773	TG 53:6; [M+NH4]+ w/o MS2:HexCer 9:0;2O/38:1	218190	141210	171561	226632	295061	167035	230335	174718	210459	202166	299886	314731	401089	296880	309789	407416	277716	279374	304595	216599	355382	217404	225429	240213	175958	247157	259193	259499	136841	147178	209926	310110	390052	301984	302187	384730	597158	288043
23.081	908.882	TG 54:0; [M+NH4]+ w/o MS2:Cer 17:0;2O/44:5	241246	303164	305215	258485	294356	250699	233814	218055	308801	235911	239800	274407	288642	327351	309794	257592	247251	361373	383196	345465	354710	287229	267619	328085	220194	282308	250138	313538	289822	230287	265586	283283	277387	266189	236315	280524	165944	271445
22.774	906.86	TG 54:1; [M+NH4]+ w/o MS2:Cer 17:0;2O/44:6	330376	363647	667696	597572	554192	504249	339846	263560	341736	265294	266534	311091	546948	803261	477804	436921	424569	866276	1.08685e+06	519656	810129	632510	375318	363363	299372	341293	308993	505055	299712	278437	364516	399916	615114	453266	427293	564866	351782	521970
22.578	904.85	TG 54:2|TG 16:0_20:0_18:2	1.20156e+06	1.29607e+06	3.88612e+06	2833930	1681686	1.96935e+06	1.54409e+06	827106	951963	751900	1.01756e+06	844406	2.05512e+06	2.49415e+06	1.23025e+06	1.26711e+06	1.08197e+06	2.48249e+06	6.59858e+06	2.29301e+06	2.65601e+06	2.85006e+06	1.61785e+06	2.13899e+06	1.21173e+06	846475	873708	1159150	959427	792224	1.04255e+06	1.17361e+06	1.40849e+06	1.34988e+06	1.13002e+06	1.60026e+06	1.33285e+06	1.37883e+06
22.361	902.838	TG 54:3|TG 18:0_18:1_18:2	3.77761e+06	3.60254e+06	1.53827e+07	1.02367e+07	5410982	6.99491e+06	5.10339e+06	1.74024e+06	1.98216e+06	1.27812e+06	2.06302e+06	1.7869e+06	4.95204e+06	5.11179e+06	2.35259e+06	2.45941e+06	1.95025e+06	5.07444e+06	2.49567e+07	6.85875e+06	1.10232e+07	1.00587e+07	5.31783e+06	6.59018e+06	4.19772e+06	1.98388e+06	2.19124e+06	2.47481e+06	2.18586e+06	1.8184e+06	2.19129e+06	2.40317e+06	2.63593e+06	2.71242e+06	2.22124e+06	3.52331e+06	2.74258e+06	2.83181e+06
22.141	900.821	TG 54:4|TG 18:1_18:1_18:2	5.09379e+06	3.92518e+06	1.65376e+07	1.37278e+07	8143258	8.28649e+06	5.09696e+06	1.94631e+06	1.96207e+06	1.55836e+06	2.88384e+06	2.30405e+06	6.07093e+06	5.76474e+06	2.76751e+06	3.47681e+06	2.68063e+06	5.02615e+06	2.76453e+07	1.0356e+07	15090220	1.4775e+07	7.66074e+06	9.02842e+06	5.15186e+06	2.20773e+06	2.46104e+06	2.83086e+06	2.5043e+06	1.90311e+06	2.45603e+06	2.66322e+06	3.18881e+06	3.16609e+06	2.67323e+06	4.39983e+06	4.09569e+06	3.13705e+06
21.889	898.805	TG 54:5|TG 18:1_18:2_18:2	6.63098e+06	4.66599e+06	1.24206e+07	15162445	12114703	7.21936e+06	4.51791e+06	3.16749e+06	3439700	2.74659e+06	4.41319e+06	4.1077e+06	8.1395e+06	6.21733e+06	4.1328e+06	5.71471e+06	4.42337e+06	5.51678e+06	2.23309e+07	1.30639e+07	1.64011e+07	1.45994e+07	1.10178e+07	9.77446e+06	4.90513e+06	3.90694e+06	3.75235e+06	4.57431e+06	3.65934e+06	3.24986e+06	3.53207e+06	4.75652e+06	4.93978e+06	4.65217e+06	3801100	5.82315e+06	6.86243e+06	4.77869e+06
21.564	896.788	TG 54:6|TG 18:1_18:2_18:3	1.32217e+07	7.3137e+06	1.35937e+07	2.12968e+07	23102464	1.0972e+07	6.61794e+06	5.79294e+06	7.38664e+06	5.3404e+06	1.04568e+07	8.69615e+06	1.16118e+07	8.57722e+06	5.88181e+06	1.01327e+07	7.48596e+06	6.78562e+06	2.75711e+07	2.10519e+07	2.76797e+07	2.2818e+07	1.90133e+07	1.74669e+07	7.34837e+06	7.59646e+06	8.07482e+06	1.08956e+07	6.46787e+06	5.5144e+06	5.04321e+06	7.38107e+06	7.26887e+06	6880920	7.86802e+06	8.923e+06	1.14559e+07	7.91591e+06
21.198	894.777	TG 54:7|TG 18:2_18:2_18:3	1.34179e+07	1.03269e+07	1.19049e+07	1.60105e+07	21667958	1.09284e+07	1.16324e+07	1.12987e+07	1.25316e+07	9.74907e+06	1.58448e+07	1.63298e+07	1.66386e+07	1.30884e+07	1.02607e+07	1.59102e+07	1.25299e+07	1.12699e+07	2.1975e+07	1.49761e+07	2.80538e+07	1.88472e+07	1.66562e+07	1.70027e+07	1.34585e+07	1.30603e+07	1.33297e+07	1.73375e+07	1.07703e+07	9.00263e+06	8.11376e+06	1.19205e+07	1.44491e+07	9881640	1.14882e+07	1.48591e+07	2.13354e+07	1.41722e+07
20.756	892.76	TG 54:8|TG 18:2_18:3_18:3	10006800	8.75685e+06	7.86285e+06	1.06937e+07	16293198	7.88188e+06	1.1867e+07	1.20754e+07	1.20962e+07	9.84968e+06	1.55488e+07	1.63458e+07	1.42863e+07	1.2178e+07	9.82248e+06	1.43767e+07	1.15895e+07	1.0646e+07	1.60692e+07	8.95106e+06	2.28147e+07	1.49707e+07	1.18413e+07	1.24189e+07	1.26546e+07	1.22196e+07	1.32943e+07	1.61651e+07	1.06899e+07	7.77751e+06	7425840	1.26868e+07	1.40464e+07	9.1258e+06	9.69076e+06	1.47126e+07	2.28747e+07	1.38475e+07
20.142	890.74	TG 54:9|TG 18:3_18:3_18:3	3.76512e+06	3.6488e+06	3.16232e+06	4062630	6420458	2.98649e+06	5.35983e+06	6.02943e+06	5.4238e+06	4.29996e+06	6.20615e+06	6.76387e+06	5.7389e+06	4.56938e+06	4.16131e+06	5.62697e+06	4.40978e+06	4.21434e+06	5.76146e+06	3180120	8.33142e+06	5.20889e+06	4.23383e+06	4.83403e+06	4.80277e+06	4.78614e+06	5.5694e+06	6.55693e+06	4.53149e+06	3.39634e+06	3.24356e+06	5.25328e+06	5735060	4.00689e+06	3.86463e+06	6.36533e+06	1.0064e+07	5.78238e+06
22.963	920.882	TG 55:1; [M+NH4]+ w/o MS2:Cer 18:0;2O/44:6	142516	103356	125871	118784	108533	125618	100587	96982.1	108660	100115	92597.2	120056	142416	124087	139107	126934	113680	115787	190063	136811	209276	94379.8	141122	134907	108755	119270	114560	124338	130916	105169	118807	146162	122275	122371	130216	160550	90932.2	134675
22.489	916.845	TG 55:3; [M+NH4]+ w/o MS2:Cer 18:0;2O/44:8	240309	155077	313143	328200	330666	200531	189314	111941	145399	116986	162029	161514	237566	184435	199032	253243	172221	176929	533836	372621	459244	417446	286832	308342	148083	151077	127342	123048	115472	116115	185060	240270	225455	225331	193713	267493	337352	232635
22.278	914.84	TG 55:4; [M+NH4]+ Unknown	315775	172771	333880	374225	342606	227194	147463	132680	182158	193077	238089	211646	308914	267081	251627	419417	236546	187915	598442	427845	620338	456954	368087	326027	156812	197858	162066	190996	115733	144303	266581	313450	306918	296098	263241	416061	517265	271975
21.79	910.805	TG 55:6; [M+NH4]+ w/o MS2:HexCer 9:0;2O/40:1	209710	145140	148970	149862	253751	147550	155789	141554	200301	136589	229625	235487	288237	257173	223706	329819	276551	212008	295734	189605	274346	200146	210899	174777	136276	197061	180962	201672	182144	110845	199487	332866	332761	190622	183922	305505	497628	251026
23.351	936.916	TG 56:0; [M+NH4]+ w/o MS2:Cer 19:0;2O/44:5	139291	195472	150200	141912	192111	158457	183942	177661	181927	155610	152076	165497	212272	180247	224773	178683	180806	205186	232535	220951	276959	210744	187837	135704	156597	183059	153999	210985	200702	135797	176071	197149	211433	174533	187157	182677	163830	191271
23.09	934.904	TG 56:1; [M+NH4]+ Unknown	204946	137409	242352	202486	258617	165789	130660	136922	194069	127058	150531	168005	249688	230895	208265	181214	183761	245247	343465	187481	300327	236161	203096	217081	134580	163877	145591	165802	162839	107917	184660	208210	230283	180899	171474	197935	166310	198078
22.841	932.881	TG 56:2; [M+NH4]+ w/o MS2:Cer 19:0;2O/44:7	396146	286939	564837	614497	510558	436636	285249	170795	195486	164683	142179	211795	421414	419658	316964	289789	320201	320087	1.25122e+06	577041	747182	610679	487345	567481	231067	224967	215046	232602	211532	178239	282162	326910	399239	282886	272387	330919	346908	332534
22.601	930.871	TG 56:3; [M+NH4]+ Unknown	775579	537135	1.50768e+06	1.54696e+06	1192808	905880	472006	247826	287229	238746	327860	292146	568167	563615	389962	469243	366658	430740	3.29355e+06	1.41833e+06	1.73469e+06	1.46453e+06	1.02977e+06	1.20627e+06	450517	295544	349129	288229	326697	266829	313740	468005	486057	330891	381860	526953	588649	441021
22.392	928.856	TG 56:4|TG 20:0_18:2_18:2	1.66594e+06	809385	2.18855e+06	2803610	2686442	1.6027e+06	468513	388909	507688	435126	593727	535187	1.08987e+06	886110	610297	844978	727806	677354	4.04153e+06	2674040	3.49436e+06	3.21154e+06	2.27299e+06	2.42023e+06	588794	463035	374588	526121	497028	379847	507794	716448	750693	553403	667690	727958	992770	684522
22.174	926.822	TG 56:5|TG 20:0_18:2_18:3	954189	513019	1.0506e+06	1.90045e+06	1645406	720156	428607	314011	468490	466361	829339	363192	941423	630514	683324	393557	551631	608573	2.39808e+06	1.72695e+06	2.01404e+06	1.8878e+06	1.19995e+06	1.34123e+06	453631	422041	500766	686619	516945	410887	387813	683885	718580	408864	484343	737576	752083	612252
21.284	920.791	TG 56:8|TG 18:2_18:3_20:3	180158	123852	103842	152172	229072	113735	198910	188881	176481	151481	265439	254895	274361	229755	196884	211108	221749	222853	243791	134541	262912	208591	158866	199169	181183	224373	237755	261245	189793	120231	181258	232295	283528	217200	209158	316478	493884	253340
23.49	950.929	TG 57:0; [M+NH4]+ w/o MS2:Cer 20:0;2O/44:5	111351	117490	107370	71246.7	124635	116103	101044	82792	140054	100211	93636.4	127475	120878	120071	128546	109392	110199	110200	126091	113274	164602	124971	122108	122669	104193	127873	96737.3	95364.9	111730	106143	102605	108433	91117.9	117306	103470	122261	87585.2	90137.4
22.528	942.866	TG 57:4; [M+NH4]+ w/o MS2:Cer 20:0;2O/44:9	267225	139406	235163	241493	337351	182312	93533.9	90179.5	137979	95978	134903	153215	193214	191640	183416	276209	211840	174771	479052	317308	450897	344576	276497	302858	83114.6	132443	112808	126265	109533	86425.9	137811	264721	266671	149413	169338	213604	341789	198286
22.308	940.859	TG 57:5; [M+NH4]+ w/o MS2:HexCer 8:0;2O/43:0	185570	89107.4	165100	221367	275539	134546	78971.6	79173.2	131950	89760.6	149467	136309	186553	135729	118233	218780	136914	124789	334125	249713	375269	295850	258078	231272	87155.2	130272	109366	99350	96236.1	81024.1	102077	175315	211586	115401	127512	171839	271316	157986
22.09	938.84	TG 57:6; [M+NH4]+ w/o MS2:HexCer 9:0;2O/42:1	119569	96807.4	111239	111077	162292	92538.3	92384.4	48150	115012	93738.5	135737	146239	165620	160675	112194	177320	170931	113498	205853	148850	252812	197623	153008	133821	84807.3	103258	100667	133196	93285.6	68827.8	104766	193645	180853	121843	152797	179033	270263	132716
21.957	936.794	TG 57:7; [M+NH4]+	47177.9	41292.6	30850.5	27680.8	50651	25127	79281.7	80314.3	73828.9	68844	80700	57511.2	64731.1	84510.8	86230.9	72174.3	62639.2	68057.9	22637.4	40300	46451.1	39901.8	43876	36653.9	43965.6	66528.3	56542.7	79757.4	52083.5	48075	82867.4	90083	89715.8	72831.1	76393.6	79134.9	111940	82757.6
23.644	964.949	TG 58:0; [M+NH4]+ Unknown	106707	95256.4	80496.3	74344.2	112934	83388.7	81257.8	76639.3	91795.6	76658.7	89048.6	103304	95463.3	90192.5	111949	79802.9	89870.6	67370.5	112085	99613.3	127770	99366.7	92560.6	108327	77381.2	94160.4	73880	102089	91699	76783.3	81361.1	108568	97578.9	83640	80521.8	81280.7	91526.1	110653
22.484	962.933	TG 58:1; [M+NH4]+ w/o MS2:Cer 21:0;2O/44:6	39521.2	33527.7	40564.2	34282.5	36861	24806.1	25974.3	29524.1	26046.7	25163.3	18733.6	34960.7	42230	43032.3	29617	31487.6	40804.9	40975.8	48593.4	29219	52313.3	29775.4	32844.2	37010.8	21866.7	29924.5	36985.5	40544.7	29906.2	27369.4	40580	29611.7	33757.9	40320	20490	27736.7	30521.7	20082.8
23.114	960.914	TG 58:2; [M+NH4]+ w/o MS2:Cer 21:0;2O/44:7	189462	155304	267681	266962	311401	179935	130451	105489	143052	115482	150330	151592	238510	241484	210921	204290	170614	219100	401698	256466	367009	284816	259663	246171	131031	132122	119690	167234	126402	100042	179860	143251	273404	173471	180358	220600	226311	209167
22.641	956.888	TG 58:4; [M+NH4]+ Unknown	540555	271166	563698	753870	817380	441683	186357	149311	202951	154701	221813	193979	324064	267867	267856	284007	231799	249265	1.0773e+06	786716	981176	1.01741e+06	697910	693956	183493	196129	204318	186162	189227	132931	208444	305598	335253	199151	234175	318921	372349	257304
22.437	954.87	TG 58:5|TG 22:1_18:2_18:2	614781	318522	574925	768163	832345	516597	212503	196897	235821	207349	276500	326559	356186	316959	300662	411454	330133	299202	1.13475e+06	989930	1.11748e+06	1.16549e+06	739384	820850	265651	243762	253298	291266	241086	202404	249368	348746	334052	267382	303399	434099	497602	337371
22.228	952.857	TG 58:6; [M+NH4]+ w/o MS2:HexCer 8:0;2O/44:1	346160	219587	235521	423402	532986	266317	245844	242422	232276	223874	341543	291829	358502	291581	262081	432235	240830	304333	628624	487148	654171	543740	393414	417882	267896	279171	280321	322187	255754	181551	223589	362741	366613	272202	245841	373355	479229	301843
21.984	950.836	TG 58:7; [M+NH4]+ w/o MS2:Cer 21:0;2O/44:12	169104	148702	116833	182814	257234	127952	196917	197334	253571	202755	310194	283594	258221	261996	235517	277043	267004	219435	283663	209786	352812	241041	191877	237068	204988	259264	259246	307530	222206	140786	216631	287079	315373	227780	206144	295729	411754	237349
21.694	948.822	TG 58:8; [M+NH4]+ w/o MS2:HexCer 8:0;2O/44:3	108494	80322.3	86920.2	89773.3	121901	74320.9	156777	127468	126540	122914	160374	207393	142738	156997	142616	147560	134047	141697	147582	103136	172974	113449	150258	131250	125079	136938	144600	179236	125177	102073	122361	160904	140754	141063	133687	164999	233991	154506
21.373	946.809	TG 58:9; [M+NH4]+ w/o MS2:HexCer 8:0;2O/44:4	27782.7	17017	23585.3	24671.7	30132	19360.9	46292.7	51978.6	46378.9	34002.8	41578.5	56185	44363.3	38246.2	40411.7	65325.7	47556.9	45763.2	30748.4	28919	36723.3	26544.7	26197.1	26923.5	19790.6	68194.3	64598.2	55356.4	35175.3	40069.4	43267.4	85335.1	44202.1	44671.1	34351.8	68941.3	91929.6	82933.3
22.745	970.906	TG 59:4; [M+NH4]+ Unknown	253601	114320	230922	267367	309088	185610	79022.9	66487.5	84064.4	61898.2	134648	109390	152310	144506	95091.5	156709	128385	118460	475068	362596	408604	380700	272977	276208	73132.3	57810.4	59464.5	78884	88646.4	61511.1	103363	123164	128592	110896	102717	156885	167083	117154
22.53	968.891	TG 59:5; [M+NH4]+ w/o MS2:HexCer 9:0;2O/44:0	260084	168273	314231	342549	505989	247906	123856	73421.4	197481	95096.3	233739	216186	229121	215899	218331	297039	246035	244087	525419	439859	563809	548600	410946	419238	105324	168691	154117	186378	135538	125764	125482	253690	293498	153081	200766	284180	398506	218392
22.34	966.872	TG 59:6; [M+NH4]+ w/o MS2:HexCer 9:0;2O/44:1	260866	208236	226619	219624	336754	227604	234720	212916	260067	206574	349035	345361	361510	374903	280406	492933	332166	328360	439699	291362	512151	395837	369226	322077	190616	257331	204674	282418	235329	168195	298352	379207	483015	304474	269653	446517	600222	319967
23.655	990.97	TG 60:1; [M+NH4]+ Unknown	32193.3	58307.4	54788.1	47982.5	52905	57667.8	43489	37441.1	47935.6	40411.9	31453.3	44173.8	51711.1	41251.6	68245.7	52690.5	49921.6	54336.8	80108.8	57731.4	64888.9	52096.5	63670.2	56139.2	44340.6	52398.1	35588.2	45528.7	43710.3	40823.1	41464.2	58808.5	67313.7	51524.4	46830.9	54024.8	62631.3	43533.3
23.104	986.932	TG 60:3; [M+NH4]+ w/o MS2:Cer 23:0;2O/44:8	138729	76930.9	170074	170890	206472	129874	62573.4	40292.9	54405.6	45719.3	72437.4	66466.4	104699	112690	101494	76966.7	65615.7	94117.9	377559	211540	301794	203868	155984	187372	75194.8	58716	65999.1	80718.1	52028.9	52785.2	74505.3	89880.9	151605	68931.1	68228.2	123840	135916	94450.5
22.845	984.913	TG 60:4; [M+NH4]+ w/o MS2:Cer 23:0;2O/44:9	196631	115463	214986	194427	410112	121645	95749.5	77214.3	84641.1	52678	124207	105561	156187	164805	78818.1	133422	124140	112577	270955	352685	501163	364793	295725	220697	110478	69674.5	78890.9	97666	94019.6	70830.6	89226.3	112198	160593	116951	116581	137173	136665	127774
22.669	982.902	TG 60:5; [M+NH4]+ w/o MS2:HexCer 10:0;2O/44:0	296669	174724	255178	387462	435697	247115	151901	120400	169063	122342	268328	195895	249340	263858	169003	275382	194185	178705	621629	436646	605140	577165	364663	445995	249318	199827	204682	217441	198678	141981	190454	220091	260793	179928	189770	257694	333970	148642
22.471	980.883	TG 60:6; [M+NH4]+ w/o MS2:HexCer 10:0;2O/44:1	247988	148479	213342	203163	302549	174485	178857	211856	204587	177668	258561	263966	258417	287635	197919	293728	264507	257969	404782	207615	453216	336761	274966	311690	250861	237661	193900	274604	217404	170787	220458	238035	298681	198209	247549	315593	395426	277296
22.277	978.876	TG 60:7; [M+NH4]+ w/o MS2:HexCer 10:0;2O/44:2	99994.2	88473.4	96382.6	90420	131493	79991.3	121765	122862	122903	95151.4	177457	172107	118167	158604	113766	196962	133251	150168	189582	93650.5	182618	157322	143063	126842	133336	117262	133849	168981	120321	105084	124952	155333	175426	99184.4	84699.1	199760	223066	131963
22.779	996.923	TG 61:5; [M+NH4]+ w/o MS2:HexCer 11:0;2O/44:0	69625	65881.9	70818.3	71802.5	101903	46790.4	42143.1	32277.7	38174.4	29698.2	53328	42542.1	57806.7	57006.5	42308.5	76818.1	50926.5	46329.5	129918	93232.4	117422	91091.2	69236.5	71236.3	51764.6	47136.8	56715.5	62056.4	30310.3	32243.5	47604.2	48703.2	77082.1	33847.8	38973.6	76362.4	98203.5	56539.4
22.57	994.898	TG 61:6; [M+NH4]+ w/o MS2:HexCer 11:0;2O/44:1	35246.2	30662.8	37448.6	40614.2	53797	35163.5	39459.6	33984.8	45826.7	31304.6	53399.1	56979.4	57354.4	51874.2	48866	62964.8	51226.5	49214.7	87468.1	52559	75672.2	57424.6	53096.2	46028.4	24490.6	32984	43349.1	49546.8	31866	33757.4	50396.8	79687.2	75590.5	42363.3	42399.1	73745.9	92696.5	55232.3
23.971	1019.01	TG 62:1; [M+NH4]+ w/o MS2:Cer 24:0;3O/42:1;(2OH)	23374	26603.2	25290.8	25175.8	40438	20785.2	36635.8	21874.1	31071.1	22652.3	31228	42389.7	24265.6	23959.1	20210.6	26853.3	23594.1	21708.4	34458.2	26765.7	40171.1	41322.8	44587.5	27352	19619.8	35240.6	22488.2	38007.4	22687.6	24278.7	17234.7	32839.4	25201.1	23302.2	22804.5	30057.8	34500	31381.8
23.136	1012.95	TG 62:4; [M+NH4]+ Unknown	40825	27800	52389.9	68241.7	73107	36129.6	21801.8	18923.2	22063.3	22661.5	27537.4	27383.2	42083.3	34567.7	26081.9	30075.2	29197.1	27210.5	95337.4	79322.9	128561	89679.8	64776.9	74646.1	44944.8	31845.3	27551.8	38105.3	25422.7	20470.4	31070.5	34495.7	36005.3	32142.2	23991.8	35239.4	57196.5	37994.9
22.73	1008.93	TG 62:6; [M+NH4]+ w/o MS2:DG 19:0_44:6	33371.2	24588.3	25513.8	25151.7	28947	20010.4	28187.2	29475	24367.8	24421.1	41959.8	37459.8	43350	37182.8	28730.9	51095.2	27062.7	33136.8	57563.7	32962.9	64742.2	45507	42526	38636.3	63876	35523.6	33420	41575.5	35311.3	32522.2	36592.6	40217	49024.2	35600	34085.5	52433.9	53174.8	36813.1
16.756	1050.83	unidentified	12977.9	10524.5	9430.28	12202.5	17982	8624.35	23033.9	20772.3	22134.4	16787.2	17135.5	27718.7	40928.9	33621.5	30371.3	46771.4	38330.4	24152.6	11965.9	8909.52	19622.2	15861.4	10484.6	13003.9	16384.4	28764.2	31735.5	41110.6	14403.1	13084.3	18242.1	38826.6	27372.6	26613.3	25257.3	34492.7	62502.6	36198
17.778	1048.83	unidentified	1.03351e+06	774911	697043	984487	1587026	778009	1.7175e+06	1.83027e+06	1.44154e+06	1.29077e+06	1.64573e+06	1.94166e+06	2.79095e+06	2.74236e+06	2.3824e+06	2.7395e+06	2.49944e+06	1.82369e+06	1.145e+06	897482	1.94018e+06	1.36035e+06	1.21217e+06	1.04102e+06	1.29196e+06	2.08215e+06	2.08133e+06	2.84037e+06	1.24718e+06	1.27221e+06	1.45372e+06	2.40801e+06	2.44756e+06	1.68357e+06	2292960	2.97118e+06	3.98544e+06	2.78226e+06
14.726	1069.8	unidentified	53313.5	62074.5	40885.3	55996.7	102982	57791.3	238578	213955	166331	100242	81122.4	230890	305129	323651	323827	124296	375125	239859	97763.7	52536.2	150869	92293	88131.7	91528.4	167226	230212	83118.2	270922	162000	137452	179157	310465	280035	71220	257629	340384	147970	340075
13.726	1068.8	unidentified	6310.58	4341.49	3251.38	6750	6360	5902.61	12145.9	17565.2	15354.4	16941.3	13203.7	16614	23662.2	28046.2	30301.1	40832.4	34180.4	19981.1	9924.18	4429.52	10231.1	7199.12	7764.42	6538.24	11638.5	15521.7	14085.5	21206.4	13079.4	7527.78	21952.6	27585.1	30628.4	21410	23240.9	30974.3	52609.6	31447.5
20.935	1132.94	unidentified	115716	121182	109972	151418	251606	129282	282152	342788	223601	214875	276287	355014	309830	249200	228756	240761	257021	196284	175460	116362	333921	259774	173994	215724	217951	313462	334375	407235	234636	209555	148227	271874	249581	166484	206734	308139	388781	282427
11.284	786.542	unidentified	191341	145401	136119	228598	286460	176141	142206	174736	131632	126977	132827	159318	109737	105240	69740.4	81641.9	75214.7	73342.1	239990	290982	324151	349704	253281	286575	140905	181021	134021	240923	111832	145731	70417.9	132552	103655	74646.7	47935.5	103417	130203	146114
21.75	666.627	unidentified	201215	104178	127500	114784	247211	140933	103261	91622.3	87138.9	69377.1	115117	120150	79273.3	97702.2	65207.4	95262.9	82790.2	87416.8	241199	189457	236239	228681	211971	165918	104743	120219	120426	144513	106044	107659	44348.4	82289.4	91545.3	61126.7	75111.8	120812	125240	97815.2
22.335	664.614	unidentified	85798.1	45111.7	43229.4	59127.5	91230	51910.4	65215.6	45864.3	71940	37781.7	53253.3	77800.9	67138.9	58177.4	63683	74074.3	80585.3	55532.6	86961.5	87400	84444.4	77536.8	74862.5	53712.7	48843.8	66630.2	63598.2	89214.9	54989.7	43519.4	46186.3	58943.6	66058.9	53027.8	53192.7	55765.1	69404.3	64118.2
1.208	368.311	unidentified	188194	119968	270289	183328	230859	241813	29386.2	47090.2	2800	2927.52	18822.4	32143.9	5068.89	7212.9	2624.47	2978.1	3543.14	3175.79	471489	201166	789376	340781	291963	219069	6633.33	9533.02	21976.4	22743.6	16377.3	28138	1044.21	8680.85	8224.21	3415.56	3138.18	10642.2	7631.3	3500
14.432	628.582	unidentified	291334	167071	180736	208702	411883	168703	237911	176290	189250	128704	221554	321110	219140	178456	183868	221123	175225	123057	314388	283092	422921	317500	281279	251197	163211	228475	220109	338976	174362	165916	114252	173065	110643	140382	145552	246660	344490	309255
12.075	668.621	unidentified	81879.8	211807	198878	194266	256339	1.39163e+06	178187	134240	224650	193014	174532	213794	385420	180834	277181	391636	205306	242796	201157	274249	266330	1.0278e+06	202031	235548	156211	174304	246141	250865	498648	182706	481846	245444	193643	225698	242639	242394	291462	221994
14.827	668.622	unidentified	65557.7	60471.3	79320.2	74595	140817	66423.5	84991.7	61771.4	77771.1	54976.1	71642.1	76700.9	85598.9	100573	122224	106056	135445	99986.3	87281.3	80454.3	120677	115783	124847	97259.8	64599	87236.8	102998	104866	56962.9	83863.9	70815.8	103887	100671	80764.4	80582.7	117123	138735	100854
16.156	668.622	unidentified	175289	90226.6	103162	105607	229278	118307	107410	73312.5	109964	81644	138926	138486	104113	75896.8	96976.6	103272	95533.3	76990.5	195291	164366	195904	178173	149279	132804	94862.5	121153	115812	164463	87715.5	94613.9	74684.2	125309	100479	74010	73253.6	91054.1	169683	82640.4
11.787	678.589	unidentified	77624	76811.7	110228	83031.7	142899	126634	221962	282275	255688	160501	293668	261001	701214	680067	835553	856963	678740	528014	366125	249626	345906	357332	248144	290853	256086	344004	270190	316587	265226	237000	386911	286561	881673	449188	539189	787660	565698	621461
12.224	752.671	unidentified	46793.3	41086.2	45509.2	38271.7	59004	39677.4	58894.5	30547.3	67281.1	33807.3	31835.5	50088.8	37835.6	138399	48052.1	42982.9	34182.4	37785.3	39008.8	50394.3	34131.1	47934.2	65700	32610.8	38326	50646.2	38256.4	40980.9	537947	36088.9	33065.3	54167	36580	35442.2	44576.4	33606.4	46575.7	217369
15.279	642.605	unidentified	131904	56670.2	81251.4	80731.7	183657	62807.8	69194.5	46352.7	54185.6	42711.9	78919.6	96651.4	40871.1	37618.3	36388.3	38640	36320.6	40253.7	126629	125177	188064	132268	115439	98168.6	48811.5	53685.8	54716.4	109916	48796.9	65742.6	29305.3	45906.4	46021.1	33298.9	31268.2	43522	81164.3	45246.5
15.225	654.603	unidentified	901823	454544	499664	544555	1227760	467016	489793	393442	470600	385156	550601	711737	329522	316142	360470	404848	383857	298040	927171	907572	1.1446e+06	971772	828008	793844	380328	473883	520827	770995	398837	449665	277094	374906	334891	320222	311346	453219	616459	442789
17.241	710.669	unidentified	172295	176201	151350	201998	330249	143209	237639	245911	232198	177301	246178	281435	221018	267416	221451	267969	238710	210603	210503	186830	330589	263598	190419	222835	167662	249401	260540	339249	223125	183612	149796	236360	262713	172281	167635	327594	346149	222462
12.511	652.588	unidentified	1.18594e+06	479476	699642	885957	1224749	690346	1.03081e+06	919785	675268	864345	1.01015e+06	1.46653e+06	735153	855381	823530	955079	924679	623517	1.03112e+06	990433	1.74312e+06	1.18735e+06	987191	1.02642e+06	592852	1.14186e+06	1.1404e+06	1.53127e+06	678239	686427	498234	895256	871947	536378	620022	1.0476e+06	1.58911e+06	1.05701e+06
16.437	700.653	unidentified	103962	167979	110101	190501	308511	132450	259771	320332	267204	145487	232853	239533	386919	326217	362427	392470	386425	333534	113088	121541	217201	163862	203643	136421	199640	335468	235255	392085	230795	214559	220180	366793	357199	277870	207820	440493	465102	431632
20.302	1471.02	unidentified	28149	14730.9	15867	26457.5	40030	15619.1	8863.3	7921.43	4688.89	5327.52	5480.37	7073.83	5347.78	5726.88	3776.6	3250.48	3363.73	4007.37	29084.6	27139	39523.3	29191.2	20957.7	22628.4	5570.83	9363.21	13050.9	13125.5	5420.62	4924.07	2752.63	2673.4	3677.89	3593.33	3871.82	3987.16	4835.65	6042.42
13.295	610.529	unidentified	759885	465509	532945	607685	1339336	568396	924066	1.02598e+06	726538	740707	1.01758e+06	1.33055e+06	647283	549795	529230	597548	543318	461987	1.14162e+06	787366	1.96048e+06	1.43938e+06	1.06069e+06	991339	700218	1.01932e+06	966601	1.36191e+06	745297	553002	356511	600243	679782	446683	416956	674653	1.18603e+06	627948
11.3	610.544	unidentified	39564.4	18135.1	26385.3	21257.5	37963	23052.2	61752.3	66646.4	47210	44917.4	47229	55356.1	99687.8	83143	54873.4	101259	109650	38340	34285.7	34123.8	42243.3	31744.7	33197.1	29799	44631.2	66355.7	53090	51271.3	287454	37994.4	48996.8	120739	64467.4	57937.8	77564.5	95613.8	115835	71947.5
21.624	642.598	unidentified	96549	45691.5	68369.7	52131.7	109866	32820	54079.8	35299.1	36313.3	52379.8	42153.3	37695.3	31445.6	40379.6	47107.4	41096.2	49121.6	36014.7	106026	76543.8	97155.6	65604.4	84794.2	62455.9	58701	54221.7	52339.1	84436.2	47029.9	42821.3	62613.7	38187.2	43111.6	39053.3	26076.4	41168.8	42030.4	51136.4
15.908	626.605	unidentified	58194.2	34133	38963.3	36705	85942	26357.4	37799.1	21816.1	27958.9	21545	37458.9	50741.1	21972.2	20780.6	22713.8	17798.1	15582.4	19006.3	52769.2	51422.9	79291.1	65400	52289.4	42870.6	23551	34051.9	27662.7	37320.2	28418.6	23222.2	18234.7	29292.6	23017.9	19823.3	16211.8	18690.8	29165.2	25664.6
14.391	638.565	unidentified	169877	107461	189943	224663	270501	145536	151204	131946	105383	103526	134362	133235	86696.7	111889	82357.4	123089	76146.1	62647.4	337632	228530	405982	176278	212323	231443	145090	113005	110903	214440	103696	102303	62746.3	52818.1	93552.6	57388.9	53366.4	119741	159793	113370
11.191	632.522	unidentified	306971	265387	292713	405868	739550	338994	588928	692491	427950	409661	646664	691090	444526	398886	299891	593072	395554	337206	650907	380442	870614	585578	561612	494775	490024	778188	665767	716998	576294	378230	294041	530072	549474	311129	330024	520855	990279	507061
16.776	640.624	unidentified	633144	374988	372393	411580	1091501	324208	394730	283411	329033	263053	406366	505375	333616	296817	247456	365595	283397	272227	599349	509446	885986	581313	550421	505253	321866	460092	433747	654911	321533	318687	230561	297836	261445	228662	311096	358241	667395	388196
16.737	666.642	unidentified	552846	522441	492861	606303	1107705	495282	765153	878301	688058	574548	844725	958310	780941	780420	678105	911204	767613	636535	1.12167e+06	504491	1.21235e+06	920948	759867	735497	783705	1.10764e+06	1.05572e+06	1.28582e+06	836669	703739	491672	705506	813204	557211	595598	961982	1.51215e+06	823079
17.676	666.636	unidentified	291763	195291	190896	228378	458418	182937	218671	299697	197371	184555	316841	312027	246208	206263	221903	276794	190194	201017	287509	308160	538288	337375	297085	298746	243129	300532	279772	471885	203085	183202	150854	220585	226982	160230	146515	272624	388838	231470
15.286	658.579	unidentified	88380.8	39511.7	48243.1	37736.7	72600	31784.3	39272.5	28485.7	56337.8	32544	55045.8	50302.8	52514.4	47486	54213.8	57891.4	43234.3	77880	81661.5	55683.8	77210	58991.2	55144.2	38725.5	58307.3	57142.5	49127.3	52960.6	47593.8	35615.7	36990.5	46050	42303.2	49222.2	43888.2	44843.1	53704.3	44442.4
16.969	692.623	unidentified	367619	178647	250442	233267	452909	208169	249363	176038	193237	150370	261207	319398	168267	181984	157263	194801	163795	162428	342415	388892	391822	365962	310188	271629	209579	215895	185910	282128	206694	215344	138264	167284	175616	140870	124626	167678	291769	209589
21.349	706.652	unidentified	552630	314169	312707	364728	758233	328434	259537	295960	216676	202294	332617	365973	206734	201645	201668	296709	215421	194534	655770	536345	773501	669818	428332	445583	271775	334599	335635	409273	248607	330143	141060	232383	230792	191156	138689	243709	306124	261775
17.845	718.634	unidentified	201662	107991	138820	99880.8	237137	92761.7	118904	109054	108024	87406.4	154959	137572	39298.9	74252.7	82552.1	92970.5	88465.7	48913.7	209138	167795	253961	195282	153397	152335	102734	105625	127208	150307	103914	104264	74301.1	89969.1	83865.3	65613.3	59285.5	43766.1	113730	85054.5
22.017	704.636	unidentified	564995	338033	358574	323622	754238	425502	348170	353061	392367	307246	495082	534093	685053	596660	470874	741077	692154	391824	637970	495731	803103	539889	476409	461486	322449	522720	533447	558769	461100	324156	346587	574110	572493	400541	466715	476445	911743	502626
20.957	724.723	unidentified	82310.6	56035.1	66810.1	70300.8	124868	68097.4	58423.9	47283.9	43020	44418.3	51964.5	52872	53140	45197.8	54016	46471.4	48149	54804.2	91902.2	85233.3	93055.6	87964.9	68582.7	92235.3	42512.5	51234.9	66341.8	80075.5	55059.8	44309.3	43660	57607.4	54942.1	45031.1	43788.2	75709.2	54806.1	72394.9
22.446	810.799	unidentified	409375	367952	342570	301987	426782	353139	484969	422712	456887	360618	472767	591205	448502	512257	529398	517276	497148	533851	417131	402236	625259	393536	455999	451482	429300	547816	525270	595927	453773	374756	466034	583876	618869	517614	563775	623249	597568	603059
22.971	866.869	unidentified	359475	317304	366416	304321	226036	298435	355891	146233	250011	281507	287145	322627	140350	150240	229315	180803	147694	136123	467763	334783	434859	264916	353283	364834	258283	263682	256692	378253	144697	225981	172220	200581	158349	187514	172779	183110	245403	194295
10.156	904.598	unidentified	141165	79436.2	142538	159699	211924	146698	46856	30774.1	68927.8	35131.2	92287.9	77559.8	35034.4	16461.3	13940.4	15640	12602.9	10782.1	283737	220260	327134	277745	229523	185441	24193.8	36533	41863.6	55823.4	36597.9	25832.4	12305.3	13302.1	16896.8	19110	7726.36	24269.7	15979.1	17121.2
10.248	936.664	unidentified	59330.8	46846.8	52041.3	58021.7	102221	55757.4	188801	238866	170601	188388	193048	281730	402290	394692	318983	149573	402939	299769	104357	68729.5	131221	79508.8	93118.3	76016.7	175780	247322	246285	336604	145246	120251	229796	408964	421987	285601	281366	447101	628659	433607
10.983	946.669	unidentified	105602	50544.7	61277.1	91344.2	185711	79969.6	359575	303057	300709	213984	341542	306272	601621	672374	783503	714091	676611	427700	95809.9	76622.9	118257	74831.6	92909.6	104952	231267	325987	403919	296559	241754	197840	466173	882118	707358	478532	592518	747467	989869	625668
8.253	958.635	unidentified	41145.2	22140.4	25940.4	49845.8	68964	32320.9	50909.2	44242	39076.7	33873.4	27113.1	61064.5	57143.3	70577.4	32696.8	67465.7	57572.5	39888.4	53384.6	42764.8	53786.7	52182.5	50023.1	39737.3	45230.2	65345.3	50917.3	70093.6	30050.5	34840.7	33935.8	69289.4	61672.6	32756.7	46250	88065.1	96447.8	56236.4
11.228	976.689	unidentified	46437.5	27637.2	33661.5	32892.5	54135	37022.6	121436	101293	138934	114760	106402	94386.9	247048	246219	293469	275746	245775	199431	61260.4	60926.7	84133.3	53947.4	39673.1	44113.7	114799	139771	129872	138020	107482	96961.1	169879	218038	211021	152122	176974	238275	229118	194329
12.015	976.711	unidentified	23185.6	22281.9	16470.6	24967.5	24621	9893.91	17997.2	13307.1	17455.6	18015.6	16815.9	13402.8	38132.2	37336.6	29809.6	40704.8	46162.7	31791.6	27259.3	14564.8	25390	30083.3	21921.2	30078.4	33562.5	33454.7	15767.3	35455.3	17069.1	14864.8	26153.7	47571.3	48330.5	25098.9	37025.5	28380.7	55997.4	37285.9
10.239	974.68	unidentified	39604.8	55001.1	50814.7	53046.7	98768	44908.7	144894	221623	177794	162787	176224	199364	328174	327808	327149	346710	303475	237627	95175.8	56950.5	113813	69488.6	81996.2	94655.9	179941	221890	222127	243638	190857	127512	210603	319615	302357	223304	247989	310213	403012	281161
10.299	974.7	unidentified	22373.1	33716	19332.1	26236.7	32420	27015.7	71336.7	85174.1	65628.9	49458.7	66947.7	86176.6	102810	87968.8	113163	141095	120933	79054.7	53346.2	22652.4	34632.2	25064	38726.9	26244.1	54868.8	91299.1	74201.8	75893.6	64206.2	49659.3	70029.5	126489	88202.1	81951.1	98148.2	126618	134422	93448.5
16.122	1032.8	unidentified	6671.15	5145.74	4814.68	9715	10419	4372.17	17745	19984.8	15786.7	14302.8	13237.4	18132.7	26677.8	32987.1	24087.2	41810.5	33310.8	25049.5	7274.73	7734.29	11163.3	10391.2	7552.88	8039.22	14029.2	23617.9	21624.5	24743.6	11423.7	9949.07	19191.6	30330.9	27357.9	20936.7	27448.2	36777.1	45166.1	28188.9
17.09	1058.8	unidentified	4352.88	2727.66	4555.05	6007.5	11752	3874.78	21503.7	39217.9	22126.7	24139.4	21242.1	34285	40521.1	40398.9	34775.5	50038.1	52667.6	31728.4	6812.09	5659.05	9192.22	6440.35	4620.19	3930.39	19103.1	23804.7	27840.9	29353.2	12142.3	13535.2	22487.4	42653.2	35315.8	25042.2	22428.2	48989.9	79113	45371.7
16.724	1074.86	unidentified	31683.7	25764.9	18976.1	30900	49916	29690.4	56522.9	56550.9	45868.9	40379.8	53702.8	66154.2	77900	89976.3	66924.5	95554.3	80516.7	65113.7	41512.1	31556.2	56611.1	40933.3	40060.6	38191.2	39058.3	64267.9	69830.9	95069.1	54740.2	42760.2	49558.9	72664.9	79064.2	54594.4	61060	90183.5	100557	88627.3
9.089	734.547	unidentified	24661.5	14725.5	17878.9	32463.3	47455	18534.8	29309.2	24778.6	20745.6	30504.6	40992.5	59952.3	45071.1	65576.3	83887.2	72659	47289.2	39715.8	14640.7	40684.8	38548.9	23528.1	34245.2	26387.3	40275	54889.6	33439.1	27285.1	37732	27154.6	52710.5	94201.1	59624.2	39153.3	74032.7	69600.9	108755	76301
9.142	812.594	unidentified	181615	116881	108880	191342	241967	149770	436515	415496	324716	291785	352786	437672	851544	928337	692689	1.03455e+06	795275	533729	250704	163990	356760	226855	224752	162417	308767	390459	457637	680178	298543	221946	442089	765999	783231	496754	595165	937348	1.2377e+06	847642
10.567	840.515	unidentified	20747.1	25536.2	32342.2	36886.7	20239	36753	32497.2	12942	36458.9	25095.4	21493.5	46125.2	32697.8	16467.7	28585.1	38817.1	15360.8	35328.4	21396.7	39601	39215.6	11679.8	33879.8	37615.7	42118.8	32825.5	32143.6	26389.4	35704.1	35035.2	29486.3	31398.9	39408.4	42704.4	27742.7	17563.3	17327.8	28715.2
17.758	1055.8	unidentified	30110.6	20676.6	24388.1	23235	51175	21145.2	52657.8	49610.7	38238.9	38582.6	48915	46893.5	67634.4	81663.4	66613.8	78371.4	69573.5	50677.9	33606.6	24000	46374.4	38207.9	32882.7	30051	41934.4	47246.2	55645.5	90005.3	36560.8	32225	43861.1	63216	69902.1	50112.2	57396.4	86764.2	89726.1	78761.6
14.037	818.675	unidentified	299276	191941	208493	261972	530287	217263	415006	416476	330686	286646	411473	586941	421904	431628	410922	454154	476777	304364	285731	304098	598846	417936	426238	335753	277421	509592	427025	562519	304371	279055	249998	450843	439112	289407	333198	482197	697337	463948
14.869	818.679	unidentified	61406.7	55368.1	35985.3	70278.3	93609	55533.9	102686	104822	57922.2	61241.3	75163.6	117151	108827	127996	95673.4	152119	145634	101118	63601.1	58663.8	130830	95254.4	83696.2	77629.4	79324	116218	100636	150570	73733	58101.9	72832.6	107679	118931	97055.6	95519.1	123889	141932	108547
12.542	842.683	unidentified	416526	158916	231097	367538	699382	238030	510315	485622	361453	335689	464774	657521	469433	479016	443500	587688	574386	249998	388133	375191	630584	529441	533640	351828	334292	569542	433939	742807	368145	303166	263952	555672	535872	286367	404010	616939	817231	558340
11.25	788.602	unidentified	741857	544452	627743	771811	939677	685634	950393	938329	900160	784114	1.04856e+06	927644	1.64658e+06	1.53101e+06	1.32058e+06	1.7041e+06	1.4302e+06	1.12305e+06	1.20047e+06	825423	1.58652e+06	1.41187e+06	1.03894e+06	1.08931e+06	761762	1.22861e+06	1.21272e+06	1.31704e+06	919734	890512	880547	995273	1.60057e+06	904280	1.14445e+06	1.35948e+06	1.57831e+06	1.39577e+06
13.325	816.669	unidentified	99772.1	39220.2	54973.4	72430	104731	65698.3	102651	106725	63396.7	75934.9	79859.8	147186	78363.3	66252.7	78512.8	106978	68393.1	73460	113615	99646.7	203178	167503	92848.1	107595	69710.4	124192	136772	211890	67007.2	45484.3	46583.2	92625.5	63493.7	53037.8	68557.3	28747.7	127203	112362
12.531	816.659	unidentified	257414	150605	166286	240955	441469	172358	355572	310746	253241	237183	313488	409110	292431	315905	286830	369364	332758	204705	281726	251493	464566	369918	376980	307778	197767	393616	316157	491552	222063	212442	167897	323294	306138	172022	243923	379946	496230	393262
14.788	830.685	unidentified	154562	86869.1	64557.8	120065	217636	109649	140539	146206	120217	110806	108564	159125	128839	189441	173096	194607	210116	139542	168331	121187	208857	182306	146139	137524	111755	138433	134171	189757	97971.1	123425	96473.7	180241	176652	156078	132561	222415	259237	158448
15.592	844.705	unidentified	2.64215e+06	2.24267e+06	2.07128e+06	2.73254e+06	4337110	2.54136e+06	3.68841e+06	4.3079e+06	3.44097e+06	3.38359e+06	4.1163e+06	5.10021e+06	4.70643e+06	4.51666e+06	3.99925e+06	5.25159e+06	4.80294e+06	3.32367e+06	3.09879e+06	2.55357e+06	5.58423e+06	3.97273e+06	3.85317e+06	3.13648e+06	2.97403e+06	4.87002e+06	4.52973e+06	5.4854e+06	3.28385e+06	3.00747e+06	2.83669e+06	4.65128e+06	4.57903e+06	3.48163e+06	3.57757e+06	5.40878e+06	7.12541e+06	4.9276e+06
13.962	844.698	unidentified	978873	778590	720280	944137	1746786	878801	1.78631e+06	1.90955e+06	1.43737e+06	1.24044e+06	1.83503e+06	2.44256e+06	1772010	1.72003e+06	1.64327e+06	1.89164e+06	1.85495e+06	1260880	1.21439e+06	1.02657e+06	2.12289e+06	1.59415e+06	1.55912e+06	1.34684e+06	1.328e+06	2.27708e+06	2.00464e+06	2.59392e+06	1.42465e+06	1.19546e+06	1.01427e+06	1.89131e+06	1.68781e+06	1.17605e+06	1.26095e+06	2.02828e+06	2.61249e+06	1.81668e+06
15.636	872.724	unidentified	41945.2	32976.6	42066.1	46079.2	60486	38665.2	60591.7	59388.4	56877.8	48514.7	66181.3	68828	38520	63778.5	60091.5	76376.2	73426.5	64461.1	65308.8	41185.7	97703.3	58003.5	56781.7	55727.5	46388.5	84119.8	72486.4	107983	54044.3	53375.9	43315.8	72323.4	66458.9	49177.8	47066.4	83740.4	104276	76750.5
11.486	726.586	unidentified	245819	193102	183820	254614	280964	141343	234780	340445	177166	235021	200507	357906	223110	216575	268588	240755	278588	222208	294025	220228	533911	282144	305577	297405	232359	327175	216406	410895	153264	228357	115314	272140	248105	138028	173088	308859	390790	348996
16.152	810.676	unidentified	122341	97152.1	94857.8	124041	222219	104286	188215	213362	172874	178846	203037	215328	165016	171618	182850	194213	184704	171832	137433	103308	215808	177963	139283	146307	156502	213560	191727	272383	139320	143433	124107	181728	185657	143097	157577	218943	277759	225419
2.84	518.315	unidentified	157270	150140	133580	172418	188037	167592	106580	114961	111178	57344	114441	149702	103679	73343	68158.5	85214.3	78403.9	124284	286776	180274	361328	285408	243934	211669	105383	212754	200683	203890	168702	146201	72437.9	76117	94682.1	72630	68948.2	98453.2	98086.1	145176
2.197	542.315	unidentified	122801	157018	105875	128201	228065	113041	108210	73006.2	76807.8	68146.8	91419.6	102340	67496.7	58910.8	76803.2	59845.7	49178.4	82749.5	255074	126668	211681	183937	159023	175167	70795.8	165987	140885	109017	100851	89173.1	80117.9	51641.5	75320	58463.3	54113.6	77031.2	83019.1	101066
2.942	454.285	unidentified	264001	288569	204020	305145	443570	336089	395549	482198	419281	309916	463532	630267	176141	155763	187465	177858	136562	192933	460382	201275	666629	425016	414538	438242	353055	624034	571824	661764	406106	449731	134620	159115	178412	157746	73406.4	190488	270524	262433
2.278	478.285	unidentified	712538	538533	458135	776198	948423	579957	737943	867146	724287	481059	867789	951373	406889	370402	395364	414519	337384	401685	1.43715e+06	504514	1.48289e+06	991487	886488	852922	669175	987775	978878	1.08119e+06	738648	707029	320297	368197	386619	336273	333115	426036	604673	558142
9.267	566.418	unidentified	132791	81225.5	88540.4	150705	259097	99659.1	162955	215544	135601	99918.3	189363	201064	46054.4	49282.8	65769.1	48669.5	35930.4	60491.6	174485	120308	234242	180711	179896	162075	116736	164554	113197	240289	127643	120249	44997.9	50683	69327.4	36366.7	34843.6	67932.1	70394.8	86446.5
17.597	882.713	unidentified	143432	101567	106909	96800.8	194101	111529	213050	234761	203909	237708	256328	287585	250267	171425	172951	192821	177824	140673	195267	74280	312856	152429	209288	192574	151769	256461	251138	316172	205654	169369	115517	161569	188691	125987	143971	233604	278230	265282
12.392	706.53	unidentified	59926	38094.7	45205.5	53955	80984	34805.2	111550	129351	85748.9	73490.8	108891	103008	68110	59257	73843.6	68277.1	31839.2	61825.3	77376.9	65874.3	133216	99489.5	83705.8	59332.4	51086.5	84914.2	44659.1	120855	69377.3	54090.7	51985.3	84642.6	97223.2	75736.7	92108.2	160302	140600	126457
8.246	732.55	unidentified	16961.5	10169.1	8826.61	17501.7	15129	7713.04	13541.3	10666.1	14651.1	19969.7	9157.94	21810.3	15558.9	18149.5	9558.51	4731.43	13819.6	12641.1	18426.4	12041.9	36165.6	15491.2	25293.3	11835.3	15960.4	22514.2	7075.45	15677.7	5431.96	10736.1	72544.2	177539	165628	67141.1	78052.7	110873	239529	116640
8.982	728.53	unidentified	2.1607e+06	1.79808e+06	1.83593e+06	2.40162e+06	3827328	1.96117e+06	2.1599e+06	2.97849e+06	2.04999e+06	1.87285e+06	2.48784e+06	3.24019e+06	1.37774e+06	1.41682e+06	1.12382e+06	1.57247e+06	1.18596e+06	1.26258e+06	3.31826e+06	2.16967e+06	4.78627e+06	3.67342e+06	2.86574e+06	2.73454e+06	1.71217e+06	2.83807e+06	2.72168e+06	3.74614e+06	1.77526e+06	1.52857e+06	804811	1.29474e+06	1.38261e+06	939410	1.08437e+06	1.76558e+06	2.28647e+06	1.55569e+06
10.554	758.571	unidentified	3.65909e+07	3.64173e+07	3.16908e+07	38569250	57719016	2.62205e+07	4.69436e+07	5.59239e+07	47711040	4.29174e+07	4.96085e+07	5.14698e+07	3.3382e+07	2.86307e+07	2.77741e+07	3.24218e+07	2.91124e+07	2.87929e+07	4.84081e+07	3.60922e+07	7.08637e+07	5.62729e+07	5.05188e+07	4.90178e+07	3.64563e+07	5.76124e+07	4.84492e+07	6.33776e+07	4.20912e+07	3.60833e+07	2.15238e+07	2.9122e+07	2.93955e+07	2.65935e+07	2.48027e+07	3.37088e+07	4.13954e+07	3.31883e+07
10.389	756.567	unidentified	3.61628e+08	3.73683e+08	3.38955e+08	4.01063e+08	573129344	3.58986e+08	4.80103e+08	5.96968e+08	4.81292e+08	4.34404e+08	3.14414e+08	6.33189e+08	3.3271e+08	3.0742e+08	2.65387e+08	324371200	2.88928e+08	3.03722e+08	4.77004e+08	3.44207e+08	7.36468e+08	5.58822e+08	5.08526e+08	4.95087e+08	3.99573e+08	5.92221e+08	5.05609e+08	6.48916e+08	4.43801e+08	3.6408e+08	1.93283e+08	2.88804e+08	2.90506e+08	2.57497e+08	2.41805e+08	3.34546e+08	4.10251e+08	3.30244e+08
9.235	756.554	unidentified	419645	288565	279160	360288	627737	308279	195127	361207	300611	224804	308078	407629	222813	238839	215403	307450	167134	208442	383629	332352	687991	500929	478573	418184	263779	348974	412301	555580	273355	211487	147555	222009	243071	154594	167889	248745	309183	255282
8.512	780.556	unidentified	1.19214e+07	1.05371e+07	9.50383e+06	1.37168e+07	15023141	1.11076e+07	1.87283e+07	2.55157e+07	1.64273e+07	1.55415e+07	1.93049e+07	2.3955e+07	1.14444e+07	1.00151e+07	6.88594e+06	1.22615e+07	1.01748e+07	9.6315e+06	1.58271e+07	1.12106e+07	3.07519e+07	2.13333e+07	1.71353e+07	1.73755e+07	1.38001e+07	2.18346e+07	20113900	2.58809e+07	1.55489e+07	1.16434e+07	6.04519e+06	1.00884e+07	1.04119e+07	7.43046e+06	8.06703e+06	1.33426e+07	1.80321e+07	1.13893e+07
10.945	810.603	unidentified	188420	173014	154369	223088	272102	180317	244018	277078	210951	228725	274868	302034	175960	103044	115506	144561	147427	127258	243101	168489	410723	362049	256040	272821	176745	292685	257419	384314	201555	182863	80393.7	142305	138233	121233	107235	170070	188049	189955
10.168	808.605	unidentified	97325	52252.1	59122.9	70584.2	82841	60603.5	68098.2	104398	50355.6	65037.6	2.23554e+06	102424	43395.6	17523.7	21474.5	32367.6	40909.8	36670.5	88064.8	61456.2	123096	58163.2	74684.6	47457.8	43965.6	69922.6	29074.5	96162.8	52057.7	17317.6	27766.3	35880.9	21829.5	31185.6	28361.8	30185.3	65492.2	19343.4
16.486	846.712	unidentified	74656.7	50004.3	52050.5	84963.3	133767	62883.5	96734.9	93162.5	91452.2	73583.5	84069.2	119159	141773	119073	115173	143337	120570	93542.1	92400	58652.4	111881	79193.9	92167.3	92566.7	68355.2	90955.7	102119	125911	76669.1	64659.3	89331.6	121496	119993	93172.2	113431	169837	175985	133370
9.463	838.623	unidentified	123641	121562	110535	110032	195026	115122	111212	176468	134966	96573.4	147399	177885	148572	80279.6	77574.5	86772.4	95561.8	77237.9	144284	119610	245318	85927.2	150975	164101	113221	140470	196185	195491	80358.8	93088	52526.3	93790.4	95776.8	73202.2	86997.3	114301	105955	85691.9
10.345	836.612	unidentified	302856	305382	225086	292893	333434	318940	468674	449927	312194	358386	482164	514888	1.17642e+06	1.19988e+06	914461	1.22867e+06	980158	893142	404762	305188	398931	304950	319379	269639	501661	588334	560402	563780	458082	379944	764553	1.11611e+06	1.04885e+06	883700	973805	1.07956e+06	941732	951352
15.753	868.694	unidentified	635430	574089	491966	588988	844963	543502	830274	943150	730012	712457	821799	949266	888639	832851	827521	885564	819364	718193	709516	493891	1.06092e+06	839025	739216	759664	733985	914989	921185	1.10499e+06	707677	674163	616854	845172	811543	669393	653247	936692	1.06338e+06	868356
10.846	664.488	unidentified	77804.8	51898.9	69549.5	396778	49782	45013.9	159339	585971	116874	104212	343892	317102	111768	315069	120316	122362	163891	156081	67958.2	31879	170728	61227.2	59848.1	119226	1.61316e+06	488109	223148	217511	162628	110534	76292.6	160193	395408	245564	583955	151961	268841	147901
11.444	690.511	unidentified	7.66456e+06	6.53981e+06	6.67418e+06	1.00523e+07	13237306	8.39657e+06	9.5367e+06	1.27712e+07	9.96931e+06	6.93927e+06	1.11083e+07	1.14147e+07	4298760	6.51545e+06	6.55071e+06	6.44129e+06	4.99497e+06	3.64206e+06	1.70977e+07	7.28572e+06	1.65843e+07	1.40865e+07	1.17131e+07	1.04263e+07	9.18331e+06	1.32291e+07	1.01407e+07	1.46981e+07	9.90206e+06	8.84769e+06	4519880	7.30281e+06	8.52308e+06	6.14595e+06	6.22926e+06	1.07262e+07	1.18541e+07	9.46801e+06
10.319	690.503	unidentified	446252	410033	349902	445960	599513	446117	547783	668908	472978	447991	669909	790776	540222	528768	575268	573065	393783	363152	962654	395373	831704	659876	510647	623762	457558	842116	583885	945476	542069	497457	471448	518856	494012	520360	592126	504151	990706	639406
11.071	704.517	unidentified	112212	78387.2	75745	122852	164594	94066.1	122630	93783.9	113881	83445	150362	129549	46550	48144.1	61987.2	48521	41113.7	54294.7	129774	101638	155863	130919	100462	112470	63183.3	122805	94711.8	127315	87621.6	81351.9	49665.3	74360.6	78382.1	67820	90244.5	135007	102558	95033.3
11.803	716.527	unidentified	7.02317e+07	5.33384e+07	5.29883e+07	6.73408e+07	100503384	5.95518e+07	6.35669e+07	6.98966e+07	5.93993e+07	5.18357e+07	7.23546e+07	7.8653e+07	2.77307e+07	2.54585e+07	2.25705e+07	2.76012e+07	2.28493e+07	2.32228e+07	8.39579e+07	5.89644e+07	1.17488e+08	8.98797e+07	8.32196e+07	7.69753e+07	4.80109e+07	7.5844e+07	6.19878e+07	9.15558e+07	5.802e+07	4.78894e+07	1.49993e+07	2.24844e+07	2.49779e+07	1.92513e+07	1.93359e+07	2.70906e+07	3.3423e+07	3.00769e+07
11.322	728.528	unidentified	346651	205927	291210	353204	538861	299718	354873	433562	245997	301439	325438	429837	152813	146130	101654	136693	107273	132346	295948	354136	414912	562262	358539	293473	282312	417342	244116	507394	303475	267557	67533.7	137703	144015	100537	132454	113609	227218	158808
8.036	726.516	unidentified	56742.3	40824.5	58860.6	80132.5	60479	44901.7	36792.7	33283.9	34894.4	43591.7	36253.3	44676.6	40567.8	42714	40924.5	46184.8	32737.3	33221.1	95274.7	80823.8	97185.6	109296	91578.8	73002	29904.2	46857.5	40620.9	56143.6	46514.4	28972.2	11450.5	34128.7	29290.5	30042.2	20110	24113.8	46603.5	38486.9
10.015	768.562	unidentified	1.23181e+06	686489	904346	1.27515e+06	1816676	971575	1.39096e+06	1.33739e+06	1.22106e+06	1.16441e+06	1.55636e+06	1.78705e+06	985194	942014	1.02079e+06	1.21727e+06	944600	932198	1.60404e+06	1.21859e+06	2.26567e+06	1.69233e+06	1.36515e+06	1.3592e+06	1.13135e+06	1.77684e+06	1.64929e+06	2.25273e+06	1.18925e+06	1.03875e+06	661012	950234	1.17124e+06	538698	763384	1.14204e+06	1606000	998137
16.923	828.646	unidentified	110731	108104	104319	121727	201688	102841	160073	202182	112621	113709	159888	219050	51744.4	45992.5	47845.7	23676.2	46436.3	49801.1	139820	69271.4	249818	191416	157801	159530	103340	182905	157453	200968	127831	112032	36414.7	47666	52251.6	35630	34905.5	78880.7	89004.3	79709.1
16.997	826.646	unidentified	865680	880472	624151	968797	1507217	803341	1.19087e+06	1.60545e+06	1.112e+06	869689	1.35068e+06	1.42308e+06	409609	379100	233816	416536	349052	465645	1.00846e+06	547364	1.90223e+06	1.3015e+06	1.14036e+06	1.16742e+06	816675	1.47431e+06	1.17365e+06	1.65938e+06	1.07176e+06	941563	274459	377303	360653	361331	297951	411945	593944	470706
7.499	826.637	unidentified	113885	86046.8	81313.8	208954	135096	90312.2	52693.6	68759.8	30735.6	57004.6	73581.3	33439.3	52867.8	34439.8	20755.3	60969.5	14652.9	48744.2	71891.2	175296	364107	260338	297094	121725	31115.6	27721.7	46216.4	108267	53494.8	48850	24884.2	43061.7	30320	26962.2	47802.7	30744	38280	37677.8
15.312	826.64	unidentified	98994.2	83007.4	58932.1	99956.7	217217	68065.2	121646	141554	89465.6	71099.1	100454	152417	51106.7	56502.2	49779.8	39162.9	47187.3	44333.7	100770	71592.4	165996	132736	113045	109172	95229.2	109809	102157	152989	95609.3	93251.9	36897.9	40102.1	43751.6	39253.3	33611.8	69286.2	90312.2	68682.8
15.258	824.625	unidentified	183595	232302	183099	259263	471470	215147	384739	445577	366117	296448	416004	437642	127973	92138.7	99147.9	106870	102540	120758	266176	167470	467963	376066	349010	355925	226033	392886	371999	510591	351110	264410	77768.4	108953	119306	112847	56592.7	137642	178827	165289
18.982	842.683	unidentified	290257	190810	183965	266015	367589	148098	271205	337157	229704	158823	279693	302703	44818.9	51644.1	43250	49198.1	45478.4	47761.1	281834	222202	573501	303568	289419	306103	172803	250560	220645	372296	192566	191071	35315.8	29664.9	37968.4	26621.1	32142.7	44959.6	73604.3	57187.9
16.835	852.668	unidentified	82848.1	58778.7	60412.8	94735	157132	65886.1	106301	134621	97807.8	89171.6	121717	168864	47291.1	35116.1	39204.3	47486.7	35680.4	47218.9	128049	76212.4	182829	164030	118633	111608	96650	135245	115985	177372	75822.7	99486.1	27464.2	50961.7	41554.7	35950	30487.3	54402.8	68420.9	67389.9
10.756	740.533	unidentified	1.07313e+08	8.37534e+07	8.05877e+07	98156860	143771248	9.14902e+07	6.77555e+07	7.45031e+07	6.57431e+07	5.93029e+07	7.45131e+07	8.30401e+07	4.51208e+07	4.36323e+07	3.86442e+07	4.41215e+07	3.83228e+07	4.01773e+07	1.24272e+08	1.04677e+08	1.57434e+08	1.24464e+08	1.16637e+08	1.15463e+08	6.35431e+07	8.87347e+07	7.40316e+07	1.04629e+08	6.58594e+07	6.36506e+07	2.95595e+07	3.7669e+07	3.87694e+07	3.70938e+07	3.27056e+07	4.35911e+07	4.54779e+07	4.33655e+07
10.754	740.568	unidentified	2.18222e+06	1.78838e+06	1.55438e+06	256743	2779170	1.36663e+06	1.66651e+06	1.28998e+06	1.43856e+06	1.18017e+06	459610	1.86978e+06	1.16519e+06	681670	997021	1.08517e+06	516002	937869	2.31134e+06	449902	351794	2.38904e+06	2.62169e+06	2.08779e+06	1.36166e+06	2.09793e+06	1.20897e+06	799278	1.84661e+06	636326	846672	1.0745e+06	542965	859427	807134	837446	1.04078e+06	1.00926e+06
8.857	878.585	unidentified	42809.6	32058.5	29878	46038.3	61772	36757.4	23835.8	31174.1	36458.9	25221.1	35259.8	29775.7	27130	29176.3	20979.8	27591.4	30895.1	32328.4	53706.6	35795.2	81073.3	46597.4	62873.1	46198	28852.1	40501.9	29459.1	45114.9	34302.1	24560.2	21362.1	24513.8	16164.2	51735.6	28057.3	27892.7	29393.9	35680.8
13.973	926.645	unidentified	37575	40329.8	36116.5	34281.7	64769	36027	75794.5	73083.9	62252.2	58946.8	88173.8	66375.7	82711.1	61262.4	77646.8	68943.8	47855.9	56272.6	42920.9	32546.7	68168.9	58798.2	36832.7	40257.8	55372.9	58463.2	89052.7	86538.3	56323.7	59438.9	45943.2	72068.1	79616.8	59862.2	42947.3	82554.1	98401.7	36451.5
14.05	926.684	unidentified	27490.4	22711.7	32448.6	35140	43237	31541.7	32923.9	28127.7	24244.4	24855	25788.8	43986.9	30830	21104.3	28747.9	29534.3	26105.9	20011.6	42004.4	34961.9	78454.4	59357	52160.6	41982.4	26679.2	51294.3	36156.4	61187.2	35390.7	28893.5	20404.2	25516	27898.9	21661.1	24052.7	24983.5	36062.6	30406.1
7.1	796.548	unidentified	158393	127571	154387	176455	222196	174363	135370	117992	136939	125424	167022	174463	207058	124691	103344	98700	107196	121322	149855	139421	256120	161035	166808	196209	203339	228616	179006	170972	138645	135964	88432.6	13851.1	104681	87014.4	111551	127013	132950	183679
7.047	858.551	unidentified	25237.5	19238.3	23022.9	34453.3	46265	23440.9	34259.6	36317	28818.9	30117.4	27920.6	41511.2	90327.8	70360.2	62297.9	78038.1	73859.8	53541.1	35119.8	32091.4	33718.9	33412.3	28888.5	29234.3	32170.8	38313.2	39437.3	54043.6	34145.4	27277.8	40893.7	89853.2	86116.8	50738.9	56434.5	96645	123683	71855.6
10.697	760.525	unidentified	596415	518951	559844	396143	808958	574578	387093	544552	385022	405913	444691	468533	251670	205923	248890	225037	209500	234547	775282	578687	952360	749435	674455	583514	458591	468611	342562	757497	362382	406494	160213	158601	151196	164764	146723	212213	259548	238602
11.022	854.594	unidentified	130050	124911	130334	209471	167627	139064	65586.2	74339.3	81472.2	50625.7	63150.5	47524.3	44792.2	59815.1	38500	50720	55222.5	60300	233373	195117	158761	208955	155634	212865	66670.8	63184.9	61370.9	68136.2	63570.1	48298.1	45352.6	55595.7	48643.2	55061.1	58695.5	49876.1	58273	46004
6.682	799.582	unidentified	199373	172527	109169	240024	324568	211592	87322	83350.9	79030	84411.9	69676.6	124516	39970	78383.9	45759.6	52923.8	49015.7	56167.4	205193	140952	242193	201003	199821	192033	69702.1	134269	100426	137331	61641.2	93169.4	48794.7	46871.3	48055.8	39215.6	54352.7	101148	62869.6	51141.4
8.801	834.544	unidentified	1.51108e+06	1.024e+06	1.07921e+06	1.75124e+06	2556489	1.43203e+06	1.60637e+06	2.20212e+06	1.81615e+06	1.43769e+06	1.88592e+06	2.27599e+06	3.43308e+06	3.44865e+06	2.77653e+06	3.34509e+06	3.34453e+06	2.20765e+06	1.92176e+06	1.4845e+06	2.9936e+06	2.02391e+06	1.69565e+06	1.58892e+06	1.52691e+06	2.57561e+06	2.15264e+06	2.36455e+06	1.77734e+06	1.41802e+06	1.86194e+06	3.36354e+06	3.26693e+06	2.18584e+06	2.12026e+06	4.08214e+06	5.34699e+06	3.00607e+06
7.044	856.538	unidentified	153015	131535	110186	240902	264467	156670	224028	306732	234481	216715	199169	285619	545150	549232	486147	659929	575013	382454	165527	153116	269291	167153	178907	154777	215857	346179	380101	380584	221998	198653	345543	566124	509335	349129	439828	668882	835164	500018
20.642	712.651	unidentified	204922	288410	209042	246950	376299	213877	217967	208035	187193	146837	194401	201042	214470	202081	193255	204272	165280	277053	439120	307487	439258	252196	247210	278066	199651	229442	255355	299599	168180	130173	231711	212714	182562	132752	182738	182209	182539	220567
22.504	830.729	unidentified	170326	150024	130310	151744	241178	126891	115407	123585	107513	91733	95372	114457	79894.4	76117.2	88572.3	88934.3	111707	90376.8	127690	199828	261192	200014	193991	173912	98260.4	118778	127455	163066	79975.3	90561.1	95141.1	92561.7	101841	95460	69575.5	118998	76200	105485
21.077	848.763	unidentified	52205.8	76039.4	46389	61987.5	87634	59787.8	59038.5	54857.1	58697.8	53114.7	64741.1	65066.4	50137.8	67524.7	71516	67611.4	57868.6	77992.6	60795.6	67633.3	90750	64864	56594.2	61936.3	61537.5	59299.1	69649.1	85340.4	61149.5	66846.3	69768.4	65207.4	77841.1	65204.4	53269.1	58034.9	80998.3	59743.4
21.879	852.729	unidentified	277673	328726	581839	488280	404299	455021	387283	278396	314702	225754	328523	351819	517929	571976	496534	474276	483060	438968	854023	451310	664673	480564	369623	391745	366777	299322	288602	335815	325358	245511	396939	492867	453188	357571	359805	496283	501662	426414
22.444	878.828	unidentified	1.70683e+06	1.65463e+06	2.27984e+06	2.10418e+06	1978087	1.69865e+06	1.51431e+06	1.33849e+06	1.66009e+06	1.33297e+06	1.61052e+06	1.63974e+06	2.52272e+06	2.59681e+06	1868000	1.71167e+06	1.55157e+06	3.09155e+06	3.66882e+06	2.04439e+06	2.57468e+06	1.87602e+06	1.86599e+06	1.82804e+06	1.62312e+06	1.41843e+06	1.41648e+06	1.89932e+06	1.59031e+06	1.54786e+06	1.64565e+06	1.88864e+06	2.32499e+06	2.00241e+06	1.67567e+06	1.85657e+06	1.63817e+06	1.84082e+06
21.058	874.786	unidentified	78869.2	61405.3	63705.5	89567.5	68339	37436.5	44392.7	50298.2	58748.9	46668.8	44268.2	59249.5	51885.6	48465.6	52393.6	49637.1	47322.5	47151.6	93323.1	85280	86356.7	84409.6	64527.9	98965.7	57335.4	54911.3	67661.8	55918.1	49092.8	52874.1	38041.1	58937.2	49738.9	33476.7	46310	49766.1	54160	51438.4
20.71	872.764	unidentified	253276	266505	223179	294051	239692	249138	214018	315264	291943	224128	176650	223115	286664	234249	236893	189461	323960	234214	229599	232003	331177	209068	261285	246773	209428	257222	291844	226313	295762	246394	202104	296028	213414	292028	207239	207808	177340	220655
20.096	868.738	unidentified	151959	92061.7	122018	125207	206126	105879	123366	135362	115282	102446	152137	136053	144197	118054	101046	134687	128435	99226.3	204327	154868	247938	155339	153904	143378	111241	137245	127906	169206	106756	118901	84205.3	127806	122585	92304.4	112190	107280	157668	121685
21.203	868.736	unidentified	1.36828e+06	1.08079e+06	1.07089e+06	1.48236e+06	2111860	1.01217e+06	1.59172e+06	1.44395e+06	2167990	1.67036e+06	1.98318e+06	1.91142e+06	3.04192e+06	2.30796e+06	1.96583e+06	2.20502e+06	1.91314e+06	1.74155e+06	2.61916e+06	1.36829e+06	2.75674e+06	1.48559e+06	1.40101e+06	2.05505e+06	2.03947e+06	1.54883e+06	1.7102e+06	2.43151e+06	1.20496e+06	1.02185e+06	1.39262e+06	1.92431e+06	2.70424e+06	1.72528e+06	2.05743e+06	2.32044e+06	3.40017e+06	2.17313e+06
22.077	890.805	unidentified	154989	82837.2	193990	260596	230663	168677	230143	182278	252770	133841	159448	179541	312579	303106	195470	221164	209369	201344	332341	238871	300706	198535	209809	205691	164698	150976	165885	140555	66611.3	149447	209175	303935	212639	222271	162106	214817	159904	189789
20.093	882.752	unidentified	162678	137199	147283	136592	252365	123150	175025	208166	159180	137517	200697	179221	189668	161190	110921	181560	153061	128520	279096	174481	321700	230258	206710	195716	127627	175196	189323	188061	120630	127907	104756	123740	179556	135886	123514	142178	223187	167814
22.486	904.846	unidentified	1.23721e+06	1.21442e+06	4.08131e+06	3.02607e+06	1956957	2.16678e+06	1.59215e+06	766166	976998	740507	993716	832896	1397100	2.42229e+06	1.17658e+06	1.11766e+06	1.09176e+06	2.54798e+06	6.77405e+06	2.26964e+06	3.40605e+06	2.88584e+06	1.68381e+06	2.21318e+06	1.42482e+06	835233	978240	1.20773e+06	930257	768722	1.04821e+06	1.19121e+06	1.45489e+06	1.26543e+06	1.06203e+06	1.59339e+06	1.31866e+06	1.34597e+06
21.415	898.776	unidentified	1.38514e+06	1.08549e+06	851138	1.60551e+06	1827665	821151	845518	876671	1.18452e+06	865103	1.07794e+06	881582	1.09591e+06	1.26045e+06	1.03502e+06	1.11312e+06	1.09049e+06	1.06847e+06	2.50004e+06	2.14972e+06	2.33647e+06	2.13452e+06	1777575	1.63949e+06	1.06249e+06	882965	888557	1.16457e+06	954416	942819	963629	1.07944e+06	1.24357e+06	1132630	1.01305e+06	1.17343e+06	1.2927e+06	1.12271e+06
20.123	892.733	unidentified	399690	417653	329075	306218	685174	277271	605107	438184	379581	397613	663220	593721	495768	482133	437538	538171	463942	338922	316808	447410	916978	296775	507478	599255	488381	519854	411035	691399	457891	387439	308434	499583	467951	452528	419480	488433	958417	564470
20.782	892.735	unidentified	1.35206e+06	1.26006e+06	1.19989e+06	1.42215e+06	2207232	418292	1.90531e+06	1.3357e+06	1.59847e+06	1.5126e+06	2.15456e+06	1.76871e+06	1.74155e+06	1.34986e+06	1.49872e+06	663604	1.26892e+06	607683	2.24827e+06	1.64901e+06	3.62702e+06	2.15843e+06	1.42816e+06	2.03581e+06	1.50496e+06	1.6388e+06	1.43185e+06	2.34178e+06	1.45356e+06	946254	939783	1.59551e+06	1.71374e+06	1.33931e+06	1.31541e+06	2.09585e+06	2.53661e+06	1.85021e+06
21.762	914.814	unidentified	368269	249734	270374	249426	359823	274174	159904	117130	134856	83690.8	222761	229561	309620	361112	172021	277176	276842	298346	530293	398774	517587	399386	443487	438879	269167	152019	163729	208202	188628	123859	122446	325183	205472	244639	129682	193496	264933	239556
21.552	912.797	unidentified	235099	200523	217201	335490	351139	235456	231127	247185	281458	201629	262789	278579	355146	353677	258122	333142	275528	320473	299612	255164	428032	283982	311517	348696	283458	253875	237779	295174	310071	214191	228425	305240	352355	320181	217134	329683	475709	266842
21.186	910.787	unidentified	145583	149164	137232	153746	182102	104429	174348	196397	182383	149725	206805	210714	267561	222311	220150	282107	239361	236205	188569	142930	244896	146271	167043	180978	179312	191623	200135	202872	213400	147811	198969	279223	297034	213271	211772	259247	349132	235296
22.387	908.786	unidentified	180939	186296	566987	382636	202180	314880	259488	92214.3	100786	101050	124333	78641.1	241217	281337	134437	128650	110201	264963	767545	311935	414391	339179	217469	287676	215989	99040.6	119463	124836	120780	105190	124893	72240.4	138035	165437	120105	150980	119288	127226
22.358	934.891	unidentified	70048.1	67924.5	61640.4	76959.2	79345	74710.4	54626.6	66565.2	76331.1	65803.7	68580.4	52068.2	92828.9	99263.4	73334	62985.7	60493.1	99427.4	101020	61487.6	124011	71090.4	68376.9	91346.1	59395.8	59160.4	57741.8	78545.7	64155.7	56029.6	69677.9	59954.3	83855.8	69066.7	75989.1	74379.8	56152.2	88766.7
22.071	932.851	unidentified	64909.6	47880.9	53193.6	66117.5	81167	48532.2	81575.2	94688.4	82986.7	52178	85357	96009.3	95997.8	87605.4	78029.8	103305	83746.1	79060	73737.4	76258.1	96218.9	75334.2	89824	75126.5	74859.4	98555.7	115606	96052.1	67868	75018.5	83623.2	116960	117488	77735.6	96374.5	110612	154422	114114
21.631	928.818	unidentified	124056	115304	73306.4	89457.5	156356	83442.6	135758	147509	126660	99065.1	113819	143809	149610	116010	116300	119828	91914.7	88898.9	121181	101630	155213	138794	136786	123176	107048	113297	145430	141545	107472	98443.5	88892.6	141231	107381	108788	134049	133437	139239	134411
22.131	928.838	unidentified	950070	494747	264614	276111	1623654	844576	368562	230596	293894	281680	402940	321277	149610	534569	430385	467609	408325	394318	2.59316e+06	615812	2.27414e+06	1.90049e+06	527684	1.32334e+06	402698	293805	281569	349377	258390	219350	268416	580231	433706	372477	98727.3	483672	600137	452359
21.649	922.805	unidentified	537279	370418	459483	562352	763496	436058	521973	491627	540512	453119	693850	702239	608938	719588	518661	709509	635521	520036	911603	516268	1.04069e+06	679897	644989	646896	443885	567540	596602	731382	485526	415326	458266	678385	669346	596610	557403	730947	1.01141e+06	624480
20.76	920.772	unidentified	165160	134102	142460	138638	190567	130813	160388	166154	181666	140240	229310	210816	199608	203837	145345	161572	176754	122755	228555	150087	275368	170454	169532	208245	179377	176558	215217	241649	140036	134276	156227	184944	189432	146330	142677	213523	258073	209342
21.206	936.799	unidentified	346502	306972	303238	292276	428782	293736	284706	300998	361224	249879	372609	389109	424311	346653	272576	364971	310235	284695	455505	355405	583261	363078	349773	373084	329903	317525	305381	359172	296307	267691	241413	337511	328240	280720	320646	310772	384899	319927
19.207	946.792	unidentified	53932.7	66135.1	35816.5	76814.2	89471	56420.9	114760	105675	93685.6	63176.1	95788.8	110147	80298.9	92736.6	94152.1	21688.6	100687	88144.2	75598.9	55167.6	142416	80206.1	102062	72162.7	83009.4	127017	99489.1	158724	76649.5	68550	72660	128617	134341	58035.6	82610.9	123515	139415	122280
22.502	974.943	unidentified	59406.7	43469.1	65352.3	52758.3	56972	46807	41238.5	39498.2	30978.9	28402.8	43776.6	41169.2	40696.7	45811.8	37570.2	37585.7	35760.8	48708.4	130493	63056.2	74398.9	83036.8	54735.6	52401	33809.4	38727.4	33858.2	45069.1	30068	33455.6	29937.9	32213.8	34625.3	50100	25540.9	33055	44422.6	41509.1
22.137	970.87	unidentified	71376.9	28563.8	72186.2	109922	110526	44113	80334.9	81185.7	76031.1	63686.2	81472	94580.4	70351.1	71543	48633	62497.1	71393.1	74813.7	70190.1	76627.6	153247	130068	100633	137332	105199	107420	55146.4	131889	74218.6	81980.6	54834.7	94834	64502.1	52880	70570.9	94937.6	87405.2	90331.3
22.485	992.974	unidentified	106623	69681.9	81707.3	72705.8	126276	75770.4	63751.4	78070.5	50526.7	38733.9	97564.5	80189.7	61711.1	48249.5	48833	51054.3	53069.6	50033.7	134600	78001	173920	121323	100249	113292	59412.5	87062.3	77063.6	86210.6	56214.4	57675.9	44492.6	54551.1	43281.1	37485.6	42718.2	50710.1	95910.4	53153.5
22.472	990.96	unidentified	448236	250222	305321	314777	480019	303282	256549	304520	169464	190304	310749	262857	182616	168718	189585	214229	189905	143015	457491	343227	647997	509002	365238	370159	236305	306712	251835	289315	219529	219541	154545	163246	162946	153784	181660	203011	305007	229861
22.164	1045.09	unidentified	61112.5	77563.8	63267	42187.5	64699	57312.2	49369.7	68725	86657.8	71797.2	67885	79357	73965.6	71451.6	88621.3	59362.9	57175.5	62736.8	59393.4	53747.6	103452	49752.6	55790.4	58596.1	59132.3	42492.5	61315.5	75318.1	84473.2	63029.6	60026.3	80827.7	74452.6	77074.4	61140	85750.5	50709.6	65692.9
1.008	84.0251	unidentified	547451	455610	443518	510327	374422	404641	184583	212038	334498	206294	253569	261718	276548	283765	200110	242197	291620	120160	752544	514996	378062	433325	363282	916645	233759	255102	172609	297065	264565	189139	236185	231122	311619	152351	189941	219070	148631	202835
1.002	85.056	unidentified	70228.8	73580.9	52009.2	31160	111723	70923.5	137142	220495	166322	142966	127066	134929	149751	246010	140989	141050	95211.8	170188	46325.3	59286.7	65295.6	55565.8	51070.2	73264.7	273770	234884	277115	487737	202515	238274	175183	221200	241525	208210	219779	208340	189264	239962
13.606	86.0774	unidentified	236802	274615	115260	280351	230333	119048	179109	273546	231631	238419	185222	208098	318397	288316	92959.6	268862	230510	247520	226293	234046	180331	220611	194386	242148	267654	240807	136467	267968	234389	142150	344679	163047	158344	200463	186899	237235	158781	265369
1.324	90.9154	unidentified	1.69804e+07	3.17019e+07	2.07317e+07	1.59579e+07	22287698	2.72152e+07	1.85095e+07	2.66649e+07	2.31105e+07	2.4197e+07	2.2711e+07	2.18542e+07	3.31e+07	2.90605e+07	2.72615e+07	3.49265e+07	2.98293e+07	2.681e+07	1.60212e+07	1.94462e+07	2.77755e+07	1.75085e+07	3.05881e+07	1.56464e+07	2.68252e+07	2.93481e+07	19040500	2.62082e+07	2.45917e+07	2.59977e+07	27700080	3.58235e+07	2.24753e+07	2.6247e+07	2.90328e+07	2.39583e+07	1.99226e+07	2.33286e+07
18.187	90.9154	unidentified	3.1316e+06	2.61723e+06	1.22545e+06	3370855	1361377	1.48043e+06	2.81243e+06	1.02187e+06	3.16081e+06	2.62923e+06	2.55014e+06	2.81193e+06	3.00227e+06	1.06565e+06	4.20652e+06	3.10401e+06	3.06961e+06	3.04637e+06	2.45536e+06	2.95866e+06	2.64981e+06	2.59401e+06	1.26021e+06	1.32549e+06	4554100	3.57307e+06	3.68746e+06	2.87584e+06	2.85879e+06	2.92628e+06	1.17585e+06	2.25689e+06	4.21689e+06	4.80216e+06	3.59307e+06	3.48928e+06	3.50734e+06	2.9731e+06
8.895	90.9156	unidentified	2.8649e+06	1.02805e+06	2.85978e+06	2.08549e+06	2944520	3.26794e+06	2.57737e+06	2.72056e+06	2.18682e+06	2.62285e+06	2.99222e+06	3.34832e+06	3.6113e+06	3.64835e+06	3.41611e+06	2.64124e+06	3.423e+06	2794460	2.154e+06	1.85583e+06	2916930	2.61384e+06	2.90993e+06	2.7239e+06	3.69167e+06	3.06665e+06	1.07624e+06	2.07405e+06	3.83742e+06	2.88916e+06	1.71221e+06	3.37553e+06	3.97583e+06	3.70903e+06	3.0054e+06	2.92372e+06	1.73291e+06	2.77692e+06
16.968	90.9157	unidentified	2.24894e+06	3.93794e+06	1.93946e+06	1.58908e+06	2517270	1.53982e+06	3.09721e+06	1.73578e+06	5.87232e+06	2.01192e+06	1.94199e+06	2.90126e+06	2.43871e+06	2.83637e+06	1.8769e+06	3.80848e+06	3.05149e+06	2.58658e+06	2.53746e+06	3.14178e+06	2.67602e+06	2.23972e+06	2.39253e+06	1.28872e+06	2.86648e+06	4.76396e+06	1.53801e+06	5.09215e+06	2.69741e+06	2.0548e+06	1.94194e+06	3.32723e+06	2.56361e+06	3.24494e+06	2.33585e+06	3.2347e+06	1.78895e+06	2.73255e+06
10.039	90.9166	unidentified	2.58157e+06	2.06003e+06	2.54087e+06	2.08236e+06	2545392	2.49215e+06	3.17291e+06	2.73555e+06	3933190	2.52898e+06	2.41762e+06	2.24485e+06	1.98522e+06	3.03028e+06	3.80174e+06	2.87612e+06	3.127e+06	3.01486e+06	3.49485e+06	1.79697e+06	2.7719e+06	2.62962e+06	2.36773e+06	2749550	3.22143e+06	3.20256e+06	2.39433e+06	2.73562e+06	2.94287e+06	2.6526e+06	3.21807e+06	3.18755e+06	2.75717e+06	2.5187e+06	3.22068e+06	3.08076e+06	2.46262e+06	2.01529e+06
8.994	91.9943	unidentified	190049	356976	360416	344615	411717	373489	161438	341076	431557	391012	334746	319531	397738	235684	524191	375710	301982	433572	519805	399164	405882	348327	376603	257694	448547	372467	340430	333180	416343	154363	238368	369979	319103	413939	224635	111944	353369	194299
13.653	92.9133	unidentified	1.094e+06	885101	1.19579e+06	887707	1743878	825694	1.4686e+06	1.17312e+06	2.00334e+06	1.11887e+06	465673	1.1727e+06	1.90046e+06	1.5171e+06	1.45531e+06	1.30526e+06	1.27986e+06	1.24088e+06	1.2812e+06	1.02456e+06	1.4429e+06	1.04341e+06	1.7202e+06	1.3347e+06	1.10149e+06	1.33943e+06	1.41041e+06	1.03215e+06	1.49423e+06	754306	1.24405e+06	847486	1.43109e+06	1.43432e+06	601090	1.35081e+06	991622	977051
1.326	92.9141	unidentified	6.83092e+06	1.32068e+07	8.39332e+06	6.93219e+06	7623828	9.57086e+06	8.36887e+06	9.71144e+06	12722570	8.49579e+06	1.095e+07	8.2118e+06	1.67939e+07	1.44286e+07	1.20284e+07	9.65476e+06	1.08943e+07	9.38968e+06	7.32538e+06	7.95377e+06	1.05385e+07	8.74502e+06	1.06878e+07	6.99243e+06	1.11451e+07	1.04152e+07	8.64682e+06	9.03267e+06	8.71155e+06	9.19597e+06	9.18324e+06	1.44209e+07	9.87091e+06	13071340	1.12122e+07	9.29264e+06	8.70053e+06	8.91478e+06
9.891	92.9142	unidentified	1.2078e+06	1.32809e+06	490906	1.12316e+06	1173517	1.26763e+06	922373	1.16611e+06	1.63839e+06	1.22468e+06	1.31366e+06	921579	1.55135e+06	1.79568e+06	873394	1.38811e+06	791966	1.58251e+06	1.52932e+06	1.22043e+06	602763	1.03575e+06	1.20022e+06	1.01697e+06	1.42864e+06	1.34461e+06	1.11394e+06	1.25848e+06	1.6579e+06	1.28384e+06	1.53856e+06	1.65606e+06	1465900	1.07454e+06	858924	1.27867e+06	810724	1.47599e+06
9.015	92.9147	unidentified	1.20718e+06	1.03455e+06	805083	1.00986e+06	1216076	1.22022e+06	1.39032e+06	1.11728e+06	1.70797e+06	1.43956e+06	1.31738e+06	1.04775e+06	1.34811e+06	1.3325e+06	1.48998e+06	996112	1.27285e+06	1.39167e+06	1.36307e+06	1.2764e+06	614746	1.22624e+06	1.20816e+06	1.34075e+06	880039	1.25737e+06	1.27711e+06	1.47747e+06	1.66797e+06	1.41447e+06	1.44126e+06	1.51581e+06	1.22856e+06	1.28663e+06	1.19996e+06	1.2336e+06	1.16257e+06	1.48874e+06
1.213	94.0468	unidentified	4.08748e+06	4.8819e+06	3.96203e+06	2.16938e+06	3737872	3.20345e+06	4.04633e+06	3.92264e+06	4.0009e+06	4.51831e+06	4.42557e+06	4.93367e+06	4.48446e+06	5.49403e+06	4.65124e+06	5.1062e+06	5.51855e+06	5.30137e+06	946131	3.1801e+06	4.86494e+06	3.64636e+06	4.55578e+06	4.16363e+06	3.96743e+06	4.24952e+06	4.54621e+06	4.40828e+06	3.94162e+06	4.56602e+06	5.32979e+06	5.05635e+06	5.10481e+06	5.67677e+06	4.18183e+06	5.18057e+06	2.86119e+06	4.74129e+06
23.119	102.109	unidentified	2.99085e+06	1.48492e+07	1.18718e+07	1.18146e+07	14086169	1.32868e+07	1.05058e+07	5.74874e+06	9.32427e+06	1.19853e+07	1.0987e+07	1.14392e+07	3.6269e+06	1.34064e+07	1.25589e+07	3.10265e+06	9.01538e+06	1.3475e+07	3.71852e+06	1.10839e+07	1.21368e+07	1.1637e+07	1.10802e+07	3.10665e+06	1.26382e+07	1.57324e+07	1.3507e+07	9.36337e+06	1.69146e+07	7.65344e+06	9.50806e+06	8.97166e+06	1.36385e+07	3.66495e+06	1.53145e+07	9.87116e+06	2.24981e+06	3.27128e+06
1.26	103.936	unidentified	949762	1.65873e+06	1.26172e+06	845858	1028374	1.43059e+06	1.12484e+06	1.41967e+06	1.60094e+06	1.18501e+06	1.11329e+06	1.2932e+06	1.84591e+06	1.8975e+06	1.84177e+06	1.8165e+06	1.79695e+06	1.31479e+06	1.00476e+06	696066	1.19094e+06	860510	1.56642e+06	853066	739973	1.74476e+06	1.14818e+06	1.15616e+06	1.79415e+06	1.02352e+06	1.23329e+06	2.22603e+06	1.33762e+06	1.40034e+06	1.2588e+06	1.42923e+06	1.0753e+06	1.01835e+06
1.008	104.087	unidentified	1850300	1.76537e+06	1.83709e+06	2.45025e+06	2296300	2.2181e+06	1.76545e+06	2.53279e+06	3.75711e+06	2.76743e+06	2.78336e+06	2.61652e+06	7.10964e+06	5.07526e+06	3.70046e+06	5.23668e+06	4.44436e+06	3.32584e+06	6.25366e+06	2.36834e+06	3.01047e+06	3.29987e+06	3.19145e+06	3.38729e+06	2.34108e+06	2.94298e+06	1.98333e+06	3.55096e+06	3.37063e+06	2.14519e+06	4.10391e+06	4.01458e+06	5.15946e+06	5.08374e+06	3.45134e+06	4.73988e+06	4.81664e+06	5.7172e+06
1.106	105.051	unidentified	393663	403796	443209	323388	332748	264677	261585	282575	471091	375449	328199	311421	799121	933388	903196	799038	916938	1.02732e+06	409616	415898	364108	413159	359959	461848	355167	355015	275606	460987	339684	358574	661942	698506	752282	812882	509940	644484	458697	811052
1.065	105.091	unidentified	47157.7	31572.3	57711	51619.2	21784	68954.8	39612.8	79746.4	108033	76775.2	70017.8	52752.3	263750	188396	113940	200820	111277	62447.4	182341	70611.4	68287.8	85636	102157	116152	58219.8	83413.2	55974.5	84410.6	70929.9	47694.4	123788	95251.1	162002	172830	95215.5	144337	160542	216822
15.258	107.029	unidentified	92617.3	80760.6	79905.5	83409.2	99974	76306.1	75700	62021.4	82182.2	80311.9	68235.5	80952.3	87065.6	81321.5	82046.8	78397.1	80011.8	88616.8	96046.2	96124.8	100949	95974.6	89725	86179.4	75408.3	72400.9	70112.7	75490.4	82508.2	78883.3	82302.1	107151	77555.8	84522.2	87333.6	95261.5	77924.3	83453.5
2.09	107.031	unidentified	50674	53005.3	46354.1	67371.7	106871	90352.2	74355	61312.5	73240	98558.7	58912.1	67686.9	154261	96239.8	96785.1	96581.9	97145.1	72464.2	268938	360952	225440	143272	74074	67262.7	50238.5	74634.9	97489.1	121129	61938.1	76727.8	110535	98574.5	110721	85878.9	79650	80198.2	122423	118070
11.192	109.056	unidentified	563505	373760	345720	536956	616219	719592	488427	296592	499821	501418	574324	563086	597384	560368	815795	446127	527153	568580	696600	741694	742049	506587	558669	621447	697572	678804	639162	574929	743084	684580	436631	763121	455954	1.00407e+06	670855	558217	393608	472357
13.757	109.057	unidentified	344487	1.4756e+06	863034	451654	714659	555020	556152	723421	769953	398761	625891	634164	1.0105e+06	744112	694754	455090	680263	419417	1.10645e+06	721139	779243	664436	737793	1.16449e+06	582152	444553	511374	640927	408948	574968	511258	698076	410924	1.09139e+06	280119	939517	684899	529463
9.891	111.072	unidentified	546404	661765	285150	381067	483396	529880	205765	502719	697522	442672	445564	406119	726013	490208	555763	530148	451510	506438	624526	565115	531844	451602	448207	460291	348954	304839	539100	500698	406962	531642	329472	378179	599469	816296	335022	498928	285106	452642
1.083	113.087	unidentified	80237.5	99170.2	84800	64341.7	144852	56391.3	64307.3	75296.4	69034.4	74160.6	57129.9	76000	54481.1	72967.7	65133	54012.4	69821.6	70381.1	43576.9	184528	94831.1	46712.3	95176.9	66621.6	105425	69164.2	113677	105793	55081.4	82126.9	44172.6	56448.9	63566.3	74613.3	83468.2	54619.3	59475.7	79744.4
13.713	116.123	unidentified	1.66093e+07	2.17228e+07	1.59478e+07	1.59091e+07	17217476	1.42344e+07	1.85199e+07	1.68319e+07	19798360	1.50107e+07	1.80875e+07	1.90743e+07	2.4149e+07	2.19162e+07	2.27465e+07	1.9924e+07	1.81842e+07	1.98436e+07	1.60837e+07	1.54954e+07	2.18407e+07	1.62501e+07	2.46721e+07	1.76623e+07	1.57064e+07	1.5587e+07	1.31096e+07	1.57027e+07	1.98039e+07	1.45906e+07	1.77596e+07	1.87286e+07	1.64336e+07	22773420	1.68219e+07	1.92389e+07	1.56306e+07	2.09089e+07
11.187	116.124	unidentified	1.46519e+07	1.58982e+07	1.72265e+07	9.35699e+06	15376453	1.61186e+07	1.4779e+07	1.48098e+07	2.27697e+07	1.34812e+07	8.55479e+06	1.86138e+07	1.17667e+07	1.29021e+07	1.46494e+07	1.24778e+07	1.87474e+07	1.02936e+07	1.82146e+07	1.34869e+07	2.011e+07	15324000	1.19242e+07	1.9155e+07	1.86704e+07	1.89196e+07	1.39325e+07	1.68982e+07	1.87837e+07	1.80714e+07	8.78079e+06	1.52143e+07	1.22238e+07	1.30564e+07	1.44469e+07	1.18479e+07	1.17435e+07	1.41123e+07
1.905	116.124	unidentified	4.80181e+06	3.64e+06	5.3829e+06	4.66026e+06	3440516	8.16916e+06	6.70505e+06	3.08052e+06	7.24689e+06	8.60621e+06	6.04695e+06	4.12194e+06	9.65274e+06	8.02489e+06	9.28847e+06	3.39776e+06	6.15929e+06	6.46555e+06	5.10273e+06	5.5251e+06	7.31622e+06	3.01386e+06	4.84297e+06	4.60912e+06	6.98e+06	8.09971e+06	7.22894e+06	6.99535e+06	8.30736e+06	7.44035e+06	3.86375e+06	2.8206e+06	6.52296e+06	4.58486e+06	3.84849e+06	4.8479e+06	2.97713e+06	5.87219e+06
1.322	118.921	unidentified	2.50442e+06	4.78689e+06	2.62662e+06	2.1617e+06	2459355	3.20943e+06	2.33203e+06	3.38146e+06	3.83489e+06	2.83183e+06	2.97367e+06	3.44438e+06	4.77575e+06	4.77458e+06	3.53631e+06	4.47119e+06	3.99283e+06	3.1515e+06	1.83293e+06	1.82409e+06	3.30743e+06	2.01885e+06	2676650	2.23954e+06	3.01242e+06	3.66455e+06	2.571e+06	2.56906e+06	3.52858e+06	2.35452e+06	3079660	4.1781e+06	4.17693e+06	4.26729e+06	2.84273e+06	3.21116e+06	3.38539e+06	3.07095e+06
9.952	118.922	unidentified	338512	278388	158477	283061	89189	404003	434716	301538	512122	451041	465836	333109	458454	350144	382219	482916	498386	448422	415882	392905	458226	312619	320568	497504	479250	473649	366772	479611	520431	422499	422751	613601	436160	364624	431216	428157	363364	446315
8.996	118.924	unidentified	297160	508750	462439	420157	469541	468747	420492	208670	522873	347545	416346	464640	569077	273899	502394	315051	504603	619991	397486	426770	268399	360441	422322	391589	394091	469110	337904	407816	474033	324125	499857	437762	422381	364314	319683	443882	339695	348736
13.4	119.03	unidentified	38539.4	18803.2	16576.1	21746.7	58055	16344.3	15065.1	16324.1	7620	12400	23710.3	19700.9	8772.22	11163.4	10802.1	8417.14	14972.5	12552.6	31805.5	52239	75493.3	30474.6	23088.5	27013.7	12640.6	14018.9	11662.7	26762.8	14574.2	13528.7	6697.89	6000	12631.6	10857.8	10686.4	6078.9	32751.3	9623.23
1.003	119.071	unidentified	993092	867393	819886	881532	1172824	1.06092e+06	870709	1.42415e+06	1.62238e+06	1.22042e+06	1.41573e+06	1.52204e+06	1.38879e+06	1.32108e+06	921823	1.18676e+06	985264	879645	1.01186e+06	633764	854764	1.16936e+06	1.01677e+06	1.1531e+06	844171	1.11744e+06	799475	1.55386e+06	1.42492e+06	914787	896935	1.06757e+06	1.26401e+06	1195740	822095	1.09561e+06	753023	1.15877e+06
1.311	120.919	unidentified	1.07294e+06	1.83189e+06	1.56912e+06	812728	1055152	1.2667e+06	872796	1.42383e+06	1.3195e+06	1.45114e+06	1.4207e+06	1.21721e+06	1.4775e+06	2.02229e+06	1.96687e+06	1.28326e+06	1.45569e+06	1.79944e+06	1.06482e+06	744852	1.5547e+06	879471	658238	1.0334e+06	1.07439e+06	1.46668e+06	1.16862e+06	1.231e+06	1.65757e+06	1.03862e+06	1.74111e+06	1.98888e+06	1.4617e+06	1.73129e+06	1.05261e+06	1.37662e+06	1.21785e+06	1.47328e+06
10.294	120.92	unidentified	148741	167014	179182	101197	142712	161667	76417.4	134777	111078	128279	185502	109856	233190	243092	39777.7	173029	183125	212038	136289	135809	116633	106777	24404.8	185375	205832	86945.3	122677	165082	197307	173972	189126	86663.8	127897	230294	172372	159776	128043	160967
10.058	121.008	unidentified	685558	365955	685506	552761	620614	670450	657416	623517	797783	672531	655622	572922	909617	974562	418101	445450	357707	985725	744105	791384	728351	603939	677213	692325	845725	836441	166970	702389	801692	729454	566064	781311	554866	383660	927077	739085	454653	726603
1.19	122.04	unidentified	1.66672e+07	2.40171e+07	1.80418e+07	16222560	19501694	1.78092e+07	1.83105e+07	2.05158e+07	23122460	2.04484e+07	1.8321e+07	2.07052e+07	2.8791e+07	2.41592e+07	2.48382e+07	2.29397e+07	2.37399e+07	2.40101e+07	1.60253e+07	1.54684e+07	2.43688e+07	1.72203e+07	1.96051e+07	1.69936e+07	1.96014e+07	2.23932e+07	1.94881e+07	2.30444e+07	2.47064e+07	2.0283e+07	2.2421e+07	2.80775e+07	2.381e+07	2.72592e+07	2.24778e+07	2.25798e+07	1.87977e+07	2.21975e+07
10.045	122.075	unidentified	354241	722468	651368	552156	569129	314849	409146	670244	767691	611236	324332	571687	837676	893772	706483	528630	811521	684201	706190	263130	699006	493599	648693	645879	456303	662350	595935	623036	348222	686624	581839	340319	838385	851200	278425	756159	535007	778337
12.536	123.07	unidentified	677524	223654	832134	658439	562829	311603	417074	691988	598283	494128	892004	853091	595032	410138	1.19178e+06	842567	451593	527522	474858	359444	646956	778932	784923	583035	973646	869542	365186	801185	1.02582e+06	690650	1.05206e+06	1.07389e+06	736045	805362	838970	473332	601876	403297
9.027	123.071	unidentified	215838	589316	421011	350740	364661	367720	330528	387804	504623	415632	365579	383504	535834	506055	318201	441695	401785	317674	455353	447915	223752	376527	456585	456313	471295	366297	439552	398460	429105	408507	347968	490977	459404	507857	410385	410449	376986	443953
13.816	124.077	unidentified	170137	274399	151007	120659	164027	81667.8	102561	244264	178226	148909	181945	219742	263857	214639	160291	212301	301783	251678	172805	185552	179012	392431	277617	234493	111618	147154	102294	295263	175333	168058	300139	206437	200777	160384	127926	234295	200961	93489.9
1.105	126.083	unidentified	712380	792365	562023	575391	904525	546028	1.66176e+06	2.15103e+06	1.5418e+06	1.93152e+06	1.14638e+06	1.64048e+06	1.56691e+06	1.53693e+06	1.47788e+06	1.74337e+06	1.57335e+06	2.10718e+06	519767	505461	687159	497476	467530	656210	1.61403e+06	1.6416e+06	2.16749e+06	2.5462e+06	1.84942e+06	1.88993e+06	1.43813e+06	1.89689e+06	1.79869e+06	1.76696e+06	1.9228e+06	2.54022e+06	1.8521e+06	2.48715e+06
2.494	130.142	unidentified	256260	450944	273972	309274	172110	164237	157268	425087	251871	159163	121935	177658	238671	139899	236611	284650	338377	139881	259664	222338	512538	299347	241103	264129	246194	518311	197705	165416	122238	152497	228316	150995	256593	290228	431110	336028	253125	308862
9.057	131.939	unidentified	178733	116307	152172	154215	134860	136270	151398	76389.3	154848	197157	82119.6	167427	134202	126215	150694	164234	178579	149498	158456	151765	166798	145925	195031	137896	185817	185630	187811	149269	97157.7	150030	105253	159934	133500	175362	113344	147457	132814	113663
1.272	131.942	unidentified	902989	1.49722e+06	787149	650318	1099951	1.19601e+06	618105	1499850	1.46493e+06	755626	1.09426e+06	1.14231e+06	1.58451e+06	1.57845e+06	1.72385e+06	1.7503e+06	1.48478e+06	1.25928e+06	1.02925e+06	736609	902633	749878	1.33845e+06	727782	888054	1.3399e+06	1.03254e+06	1.29771e+06	1.22527e+06	1.29032e+06	1.25423e+06	1.79586e+06	1.1609e+06	1.65902e+06	1.0798e+06	1.2158e+06	1.04233e+06	1.23573e+06
3.986	133.083	unidentified	6928.85	2905.32	6509.17	7117.5	21013	3473.91	5868.81	6517.86	11613.3	6804.59	8236.45	3352.34	6067.78	5270.97	4351.06	4405.71	4291.18	3612.63	8203.3	7877.14	10314.4	4540.35	28956.7	6011.76	5675	6026.42	4379.09	6486.17	15268	9642.59	7677.89	3494.68	3636.84	9993.33	4729.09	3046.79	3530.43	6784.85
12.369	135.023	unidentified	20358.7	10836.2	16186.2	10271.7	29026	6167.83	7063.3	3287.5	15504.4	4188.99	13558.9	15038.3	5728.89	5630.11	6085.11	5573.33	9880.39	3481.05	22315.4	37681.9	24756.7	19491.2	17713.5	18632.4	11570.8	10789.6	13052.7	20253.2	6003.09	12513	11207.4	6381.91	13183.2	6667.78	8409.09	4808.26	8349.57	6198.99
5.384	137.04	unidentified	1.54692e+06	1.60557e+06	1.39263e+06	1.81151e+06	2268649	1.10103e+06	1.85934e+06	1.63146e+06	2.50345e+06	2.13835e+06	1.70235e+06	1.6757e+06	1.98191e+06	2.08968e+06	1.96786e+06	1.77462e+06	2.05203e+06	1.62672e+06	1.65787e+06	1.43883e+06	2.03815e+06	1.66918e+06	1.63296e+06	2.19083e+06	1.87975e+06	2.08307e+06	1.66118e+06	2.30101e+06	2.38862e+06	1.9225e+06	1.95166e+06	1.85096e+06	2.46473e+06	1.5837e+06	1.55906e+06	2.50759e+06	1.71233e+06	2.59374e+06
8.893	137.04	unidentified	379081	430114	606339	599035	392451	199545	581111	478685	418601	786909	574075	477094	459530	540773	537691	505910	580280	474623	570985	451280	497273	445975	442573	670095	662606	336368	537376	767066	521089	416129	809111	508165	752598	516506	219325	662030	639136	527127
1.062	140.098	unidentified	393957	428699	316740	436980	604371	368960	644996	796996	682570	811852	534634	629494	523001	603975	665772	623831	552448	879196	335495	338863	338636	286292	297103	470200	861862	836703	864666	963621	724042	921938	827889	802929	628400	811781	869622	960625	935332	929347
1.558	141.081	unidentified	95826.9	85954.3	122957	242199	303910	183910	336376	244342	88741.1	345755	173817	98543	306168	162297	679368	400835	124335	577541	314688	414705	183027	188759	171695	252303	572062	424325	366225	394250	260629	208616	642774	323494	475515	191550	563992	664245	932462	710884
7.573	142.103	unidentified	20407.7	29737.2	10031.2	10733.3	23747	14483.5	16000	13251.8	25427.8	14112.8	22086.9	15975.7	15691.1	19243	18448.9	11228.6	20614.7	14926.3	23574.7	16258.1	15220	9515.79	16273.1	18196.1	22768.8	26452.8	12075.5	18004.3	22187.6	12379.6	15782.1	15524.5	15271.6	25684.4	10596.4	12232.1	14405.2	9001.01
15.065	147.024	unidentified	35760.6	20657.4	24458.7	17245.8	48618	17679.1	14016.5	4766.07	11660	8744.04	13411.2	16364.5	5321.11	4643.01	4704.26	6400.95	5183.33	7505.26	39652.7	52190.5	51367.8	34885.1	30701	28128.4	11320.8	10532.1	10037.3	23709.6	8372.16	13224.1	5286.32	5185.11	5947.37	4300	3207.27	2195.41	12707.8	6287.88
13.317	147.025	unidentified	410719	125497	224009	139630	592988	114353	145015	27193.8	76396.7	97366.1	95215.9	242459	17053.3	29182.8	56142.6	41361	22166.7	31640	393937	606005	678460	378632	282120	290835	83825	95481.1	143040	242144	42486.6	78975	36157.9	18514.9	29528.4	31802.2	28913.6	27945	105276	72307.1
22.493	147.095	unidentified	178173	98100	108132	111533	176844	96792.2	103860	95076.8	111302	88341.3	146660	125425	96127.8	101448	89039.4	116577	86313.7	92401.1	171699	162300	203857	165963	162547	131179	96202.1	104132	94190.9	159127	90449.5	95781.5	70033.7	86402.1	113196	76928.9	90250.9	86689	121477	50937.4
1.188	149.001	unidentified	3.26624e+06	2.02211e+06	3.05167e+06	3.44155e+06	3664378	2.82084e+06	2.59843e+06	3.42341e+06	4.35752e+06	3123100	3.74701e+06	3.36331e+06	1.47677e+06	3.84296e+06	3.99854e+06	3.64544e+06	4.54916e+06	3.71871e+06	4.49077e+06	4.26251e+06	4.24894e+06	2.86149e+06	4.14501e+06	3.86911e+06	4.00213e+06	3.37192e+06	3.82625e+06	4.89634e+06	5.0911e+06	4.49531e+06	6.82173e+06	4.79063e+06	4.16069e+06	3.60365e+06	3.06197e+06	1.76953e+06	3.71051e+06	4.21722e+06
15.48	149.004	unidentified	2.40916e+07	2.57312e+07	1.84812e+07	1.98549e+07	30209834	2.29352e+07	2.06874e+07	2.65123e+07	2.39614e+07	3.13975e+07	2.42897e+07	3.23098e+07	1.83154e+07	1.63694e+07	2.76588e+07	1.85164e+07	1.3602e+07	2.95272e+07	30362600	3.16582e+07	4.45704e+07	2.78837e+07	3.65206e+07	2.45812e+07	1.96252e+07	2.89555e+07	23014680	2.70057e+07	3.36383e+07	2.5392e+07	2.52114e+07	2.30883e+07	2.02887e+07	2.33124e+07	1.94476e+07	2.52811e+07	2.32914e+07	1.79706e+07
5.603	149.006	unidentified	3.12686e+07	3.85463e+07	3.0828e+07	1.76153e+07	33754072	2.91139e+07	1.58807e+07	2.54629e+07	4.11283e+07	3.03168e+07	3.11755e+07	3.66045e+07	1.96751e+07	2.92076e+07	3.88129e+07	1.87202e+07	3.36836e+07	2.59959e+07	3.76227e+07	1.46158e+07	2.32504e+07	2.1702e+07	3.31314e+07	3.30089e+07	3.51804e+07	2.04809e+07	3.47031e+07	3.75415e+07	3.69122e+07	3.15292e+07	3.60108e+07	1.91817e+07	3.82695e+07	2.31679e+07	3.24529e+07	3.3916e+07	2.98677e+07	3.40566e+07
9.025	150.007	unidentified	799138	614520	744386	1.29573e+06	1333224	1.03191e+06	1.13695e+06	951316	1.61086e+06	1.20196e+06	1.35176e+06	1.42792e+06	1044500	807348	1.80788e+06	1496160	1.2996e+06	896680	1.98884e+06	979942	1.71353e+06	859814	895177	1.3221e+06	1.72722e+06	1.56653e+06	1.35906e+06	1.60405e+06	1.6093e+06	944017	1.41543e+06	1.23403e+06	1.39463e+06	1.55117e+06	957339	1.47205e+06	1.34649e+06	1.84356e+06
1.169	150.035	unidentified	5.91095e+07	8.03468e+07	5.98053e+07	5.41218e+07	65736732	5.94747e+07	6.55375e+07	69442750	7.95994e+07	6.78151e+07	6.55503e+07	7.41817e+07	9.4464e+07	8.66472e+07	8.16671e+07	7.66144e+07	7.87228e+07	8.15574e+07	5.38574e+07	5.31849e+07	8.21041e+07	5.68033e+07	6.87946e+07	5.80015e+07	6.66089e+07	7.65818e+07	6.62636e+07	7.95595e+07	7.97804e+07	6.79677e+07	7.38978e+07	8.97034e+07	8.15149e+07	9.03241e+07	7.55561e+07	7.7197e+07	6.36608e+07	7.27862e+07
13.809	151.006	unidentified	156929	153304	119350	97539.2	107560	145490	113985	83814.3	149288	132886	154380	126859	203697	50604.3	106514	171326	143753	104723	79515.4	109644	177821	217762	72561.5	138897	78071.9	107295	162155	106241	247122	160725	103627	155533	109742	161582	158275	75056.9	122486	107892
12.612	151.008	unidentified	172929	223202	105741	124540	176377	166642	179201	148322	221174	102716	172767	165642	199661	78888.2	125090	93724.8	192728	94549.5	212273	182734	127110	132315	140722	167275	93661.5	177201	158052	124262	178693	112403	142632	81408.5	82027.4	184559	166575	193941	47053.9	189610
1.222	151.037	unidentified	3.88906e+06	7.78836e+06	5.99681e+06	5.27785e+06	5826685	5.40554e+06	6.23652e+06	6.47961e+06	7.04133e+06	6.73073e+06	6.61161e+06	6.81924e+06	7.72929e+06	7.01689e+06	8.20561e+06	6.85208e+06	1.8032e+06	7.49882e+06	4.69456e+06	4.88223e+06	7.4493e+06	4.93041e+06	5.75902e+06	5.44399e+06	5698750	7.08812e+06	6.56797e+06	7.30356e+06	8.12468e+06	5.07422e+06	7.56107e+06	9.32256e+06	7.23708e+06	7.87243e+06	7.05274e+06	7.10354e+06	5.94153e+06	7.61198e+06
1.466	151.841	unidentified	12620225	2.00251e+07	1.18337e+07	9.34524e+06	13209352	1.41905e+07	1.56695e+07	1.56816e+07	1.73556e+07	1.18249e+07	1.47945e+07	1.62289e+07	1.95685e+07	2.1961e+07	2.26885e+07	2.33855e+07	1.97576e+07	2.19517e+07	1.22561e+07	9.42599e+06	2.04329e+07	1.08574e+07	1.782e+07	1.27076e+07	1.2272e+07	1.72351e+07	1.76906e+07	1.76216e+07	1.65289e+07	1.44533e+07	2.00709e+07	2.06532e+07	20908520	2.0513e+07	2.00586e+07	1.62688e+07	1.16408e+07	4.94329e+06
1.916	151.841	unidentified	1.09967e+07	1.75233e+07	1.93815e+06	9.26951e+06	12067442	2.05862e+06	1.14498e+07	1.48301e+07	2.75729e+06	1.17471e+07	1.36575e+07	1.43986e+07	1.88745e+07	1.78636e+07	1.59816e+07	1.59268e+07	1.56972e+07	1.57636e+07	1.15979e+07	9.44369e+06	1.48269e+07	1.00226e+07	1.46079e+07	1.05316e+07	1.22509e+07	1.59404e+07	1.30749e+07	1.38702e+07	1.63944e+07	1.23191e+07	1.5098e+07	1.98636e+07	2.30135e+06	1.70702e+07	1.57292e+07	1.46854e+07	1.16554e+07	9.08889e+06
8.963	151.841	unidentified	1.7601e+06	1.42434e+06	1.57103e+06	1.35127e+06	1695765	1.25775e+06	1.70848e+06	1.82903e+06	1.76051e+06	1.89887e+06	1.71412e+06	1.98352e+06	2.00613e+06	1.00527e+06	2.21065e+06	2.29116e+06	1.67488e+06	1.83357e+06	1.20844e+06	1.52601e+06	959274	1.55254e+06	1.57977e+06	1.8248e+06	1.68791e+06	1.94603e+06	1.56426e+06	1.88851e+06	1.7859e+06	1.82811e+06	526680	1.10107e+06	1.35629e+06	1.93481e+06	1.44986e+06	1.74486e+06	1.69926e+06	1.97164e+06
9.985	151.842	unidentified	1.69521e+06	2.03761e+06	1.57601e+06	1.29579e+06	1496688	1.57565e+06	1.53383e+06	1.39045e+06	2.58383e+06	1.5085e+06	1.62054e+06	1.75547e+06	2.48268e+06	2.31357e+06	2.18154e+06	1.76528e+06	1.79594e+06	2.30542e+06	1.64475e+06	1.54126e+06	1.69016e+06	1.46246e+06	832565	1.36498e+06	1.11063e+06	1.70015e+06	1.5478e+06	1.4799e+06	1.97327e+06	1.53581e+06	1.85511e+06	2.0556e+06	1.91597e+06	2.68266e+06	760645	1.79778e+06	1.16325e+06	1.07283e+06
2.864	151.843	unidentified	2.24637e+06	1.64711e+06	2.81669e+06	2.9496e+06	1254355	1.69899e+06	1.24618e+06	4.36897e+06	7.15998e+06	3.70795e+06	1.42546e+06	1.52733e+06	5.56731e+06	1.75626e+06	1.69378e+06	1.59639e+06	1.57879e+06	1.60046e+06	3.07589e+06	4.38065e+06	1.50173e+06	1.06687e+06	1.47209e+06	1.09152e+06	5.82008e+06	2.28218e+06	1.38187e+06	1.65522e+06	4.66458e+06	1.38009e+06	1.61753e+06	6.40573e+06	1.46445e+06	1.7894e+06	1.44849e+06	1.41183e+06	3.54749e+06	1.41905e+06
1.206	152.051	unidentified	724512	869728	631939	804900	886431	637011	1.412e+06	1.51249e+06	1.55668e+06	1354500	1.73965e+06	1.23791e+06	2.00818e+06	1.42499e+06	1.80214e+06	1.27942e+06	1.37098e+06	1.06748e+06	822143	434606	809450	668971	786892	841965	1.20093e+06	1.46995e+06	1.31792e+06	1.57154e+06	1.37597e+06	1.30363e+06	1146640	1.48937e+06	1509300	1.33364e+06	1.39091e+06	1.74468e+06	1.23171e+06	1.83358e+06
8.943	152.054	unidentified	103347	47319.1	71376.1	98920	105350	68104.3	89178	60260.7	59676.7	114346	94642.1	63030.8	87411.1	90605.4	79740.4	67700	75912.7	86827.4	86446.2	93709.5	76104.4	75143	75683.7	78848	121127	89405.7	76085.5	83644.7	67996.9	116507	112883	85463.8	105996	84092.2	82730	59769.7	88540	145931
8.93	154.065	unidentified	157545	123126	155451	196149	185880	86121.7	193555	103274	165862	112559	126499	60662.6	166684	181752	115963	155449	100867	176173	78145.1	116236	127888	114057	104862	166136	190881	97061.3	117357	160035	143657	193256	134124	139643	195851	115737	173832	149306	89953.9	233025
10.015	154.067	unidentified	92768.3	81439.4	81413.8	69196.7	57985	58651.3	91735.8	51549.1	49874.4	102866	35402.8	63506.5	98917.8	101902	137771	73325.7	111983	103980	69739.6	39363.8	46924.4	36110.5	50548.1	81452.9	102656	63477.4	80807.3	41536.2	76367	94236.1	141146	102798	166552	126342	85847.3	117675	91600	143748
1.031	154.111	unidentified	133249	236227	141578	121640	260926	211122	295329	433790	208616	319073	230933	301140	157234	238195	260874	165599	191338	318474	112715	162667	254392	147417	164131	212725	466428	276162	333081	306312	297306	320888	313985	288586	291057	312689	351360	314245	316146	375243
1.521	155.837	unidentified	1.52895e+06	4.05908e+06	2.29869e+06	1.55438e+06	2529012	2.70068e+06	2.13827e+06	3.02074e+06	3.46298e+06	2.39291e+06	1.96791e+06	2.01612e+06	3.77735e+06	3.9686e+06	2.75411e+06	3.64142e+06	2.63616e+06	2.76603e+06	1.3461e+06	1.77367e+06	1926790	1.05513e+06	2.03404e+06	2.05455e+06	2.16012e+06	3.18994e+06	2064460	2.41747e+06	3.14214e+06	2.44274e+06	2.68749e+06	3.76926e+06	2.82537e+06	3.24839e+06	3.53132e+06	1.70807e+06	2.87382e+06	2.48212e+06
10.018	155.838	unidentified	227128	266551	236982	193582	200312	256034	235748	161605	335291	162943	179193	234660	263622	320394	276579	264041	253794	388643	289314	216780	123027	224930	272164	216116	161072	261415	255362	239161	314780	275984	280768	326370	282761	402887	273020	213372	169451	281595
1.002	156.021	unidentified	1.39268e+06	1.90963e+06	920925	1.31876e+06	2079996	1.51516e+06	3.64467e+06	5.01339e+06	5.68818e+06	4.22573e+06	5.17143e+06	5.12094e+06	5.66083e+06	5.14774e+06	3.44957e+06	4.81339e+06	4.26768e+06	3.66735e+06	1.74662e+06	934584	2.31559e+06	2.12224e+06	2.03011e+06	2.24584e+06	2.69469e+06	4.10571e+06	3.04676e+06	5.28266e+06	4.35822e+06	2.88426e+06	3.29108e+06	3.82284e+06	4.74725e+06	4.02063e+06	2.86364e+06	3.97427e+06	3071700	4.09592e+06
7.584	156.118	unidentified	89058.7	74851.1	55008.3	66786.7	92227	49178.3	91373.4	70300.9	108684	72857.8	80819.6	80619.6	81865.6	74422.6	79658.5	72952.4	96673.5	56921.1	93183.5	70478.1	85951.1	33237.7	99776.9	101976	82003.1	53360.4	92533.6	91663.8	95011.3	45005.6	54984.2	77955.3	55036.8	74735.6	65423.6	65258.7	57453.9	65868.7
1.625	161.079	unidentified	125573	74876.6	81511	107672	121829	91507	77157.8	76417	112386	171105	100321	117389	156804	136431	146178	149850	162415	118295	224896	232149	204438	213938	125064	122675	128097	129086	144679	136179	100308	95680.6	158638	139671	144540	105221	124359	153292	166365	207521
22.494	161.112	unidentified	546594	368271	322587	351821	668916	344916	304238	290065	352031	290483	400164	373672	261437	325334	303641	316980	298433	240149	601573	484025	615616	603025	424446	431187	302226	361419	313864	428688	257844	283851	259652	311898	331261	199833	278851	263437	390188	309474
8.656	161.113	unidentified	95706.7	27937.2	42091.7	48697.5	104635	61569.6	90106.4	63009.8	70716.7	79420.2	69781.3	86711.2	99033.3	124874	119318	141783	127955	102499	80386.8	80277.1	74104.4	74964.9	69677.9	62310.8	61676	82786.8	68879.1	92026.6	82975.3	59060.2	76455.8	110966	114468	95500	85770.9	128828	110443	109115
8.098	161.113	unidentified	35714.4	37483	24835.8	28234.2	50285	23633.9	56600.9	26997.3	28521.1	28514.7	33414	36025.2	44397.8	46612.9	38076.6	42684.8	33411.8	34342.1	26254.9	38587.6	46507.8	36546.5	34337.5	28368.6	26569.8	36220.8	29422.7	51133	23899	34247.2	34109.5	35586.2	37441.1	32842.2	32858.2	33530.3	63254.8	46745.5
12.02	161.114	unidentified	44488.5	38444.7	30730.3	35473.3	39915	28383.5	45852.3	25605.4	43306.7	48869.7	45706.5	60229.9	74346.7	61172	74102.1	35840	53670.6	72601.1	60187.9	31242.9	17875.6	41517.5	30289.4	53803.9	40319.8	33860.4	31805.5	40798.9	45779.4	38870.4	58195.8	65975.5	57331.6	57104.4	43001.8	56034.9	50219.1	47875.8
12.405	163.018	unidentified	975675	290714	580522	417149	1475239	372869	366359	120312	270400	268249	388599	623179	70326.7	118239	145249	160326	101611	97306.3	987200	1.40792e+06	1.64527e+06	999491	826316	780525	292192	259642	355047	638065	162692	204281	131240	106949	140015	115109	110162	94965.1	353640	197158
11.211	163.127	unidentified	18424	43672.3	33712.8	22892.5	44078	27837.4	16081.7	22567	29340	19801.8	33085	13899.1	41006.7	28589.2	38331.9	33823.8	28239.2	14866.3	34016.5	26201.9	46783.3	49995.6	41559.6	44835.3	41535.4	16950	21088.2	28622.3	32125.8	30034.3	20044.2	18662.8	50327.4	23231.1	30127.3	19489	29351.3	36966.7
22.346	163.129	unidentified	272216	172865	174206	179375	344229	159898	134839	158187	167933	135306	188812	187250	186783	203112	163436	192918	176464	133345	305673	173344	305677	260565	218584	218672	158334	114314	162474	215112	159122	159910	106353	173554	166547	97654.4	114002	178334	233688	133017
13.296	163.13	unidentified	38297.1	13489.4	25732.1	14404.2	44590	17308.7	8722.94	13323.2	10122.2	9263.3	21997.2	18544.9	6051.11	10431.2	3662.77	17004.8	12030.4	8003.16	32027.5	55891.4	78670	34521.9	23249	27026.5	14204.2	11182.1	15890.9	20103.2	7714.43	2518.52	10760	5751.06	9388.42	12557.8	9298.18	10591.7	4745.22	11480.8
8.935	164.051	unidentified	206562	301500	245122	225853	269306	229782	226319	294426	266314	214030	326880	319500	422926	290023	349603	363370	396685	269394	266025	148008	279993	216532	291008	252621	250902	155954	273765	293864	338799	237686	240161	395964	349407	264393	190935	155833	309123	183991
13.322	165.034	unidentified	885514	294295	564646	293122	1368089	337956	295776	86430.4	196274	233384	284093	547238	65951.1	111030	108887	153582	60275.5	110161	966229	1.35311e+06	1.60289e+06	1.04539e+06	829416	756788	220452	251663	272325	534645	192051	231862	111663	52685.1	93321.1	119316	100731	88620.2	288538	162501
11.722	165.037	unidentified	101176	59829.8	80491.7	32872.5	138772	36323.5	50999.1	78428.6	66041.1	51108.3	42889.7	69629	52353.3	72358.1	67328.7	56845.7	85373.5	59743.2	100125	135934	154386	89790.4	101432	77775.5	52741.7	74196.2	52990.9	97373.4	47185.6	47431.5	63407.4	59494.7	91872.6	59415.6	58981.8	89378	74481.7	106674
11.434	165.07	unidentified	209471	129831	114912	129083	177022	121254	68548.6	80310.7	111798	59421.1	89163.6	80434.6	65611.1	90344.1	75601.1	97161	87491.2	64582.1	188849	174655	191253	164102	132818	104893	77414.6	75100	109079	111398	76332	133088	81003.2	91388.3	97148.4	80857.8	55974.5	45567	69111.3	59302
8.162	165.072	unidentified	131454	61536.2	81312.8	90317.5	165556	75527.8	61143.1	39990.2	55437.8	62870.6	89829.9	53209.3	36358.9	35587.1	53018.1	58361	50428.4	44220	145696	127721	161267	159282	117988	95898	75206.2	54386.8	60819.1	67847.9	51015.5	63626.9	55228.4	52859.6	37757.9	42392.2	43271.8	34183.5	47834.8	36288.9
9.992	166.066	unidentified	193278	146996	309437	193052	203398	224709	440766	362431	570351	584875	374028	461112	583587	591037	660827	548005	341225	662080	236702	161388	196571	158362	206245	265733	477053	416382	302139	407943	474639	412076	583402	520610	669125	639328	482658	431558	405260	526129
5.546	167.014	unidentified	85034.6	122211	99229.4	56896.7	118657	78522.6	82345.9	101938	136954	65450.5	78031.8	110095	142959	134372	98621.3	113674	82197.1	81386.3	86846.2	114388	129504	86993.9	100806	89853.9	98879.2	114075	90855.5	93010.6	103902	83968.5	91497.9	123826	70686.3	139406	96558.2	92926.6	83150.4	110168
8.964	167.134	unidentified	120121	113079	149026	156305	157420	182905	167056	169521	240078	173650	149454	185171	162491	165814	206297	213961	163536	192721	114689	187687	190691	167854	204575	177666	142572	150027	172889	202335	219104	136821	191316	263888	170691	260562	255882	170063	132008	183477
12.588	167.136	unidentified	152001	423264	205590	270002	332113	329728	284796	154212	306718	175310	280257	321147	462864	396809	175426	257150	432241	232414	367347	209000	346984	267011	120837	168278	165256	326788	280937	312596	427826	328766	351219	170402	184511	220792	250874	201826	311570	222713
9.152	169.065	unidentified	61931.7	115233	104381	84066.7	126104	45159.1	118610	55867.9	133872	112068	102213	15339.3	71761.1	69354.8	85620.2	120502	141657	119704	139358	100416	127170	83433.3	104990	96728.4	100875	104381	117466	123221	114867	115742	58168.4	54358.5	139193	51585.6	87316.4	153780	79090.4	47964.6
5.518	169.07	unidentified	107206	135035	99315.6	106626	139906	132097	132039	138245	133651	87420.2	108403	115809	170091	168089	152087	112377	126384	123756	143020	139856	180370	101405	119122	116269	98050	121346	88089.1	126069	138062	59449.1	107899	158601	138152	140384	127253	106249	50994.8	123500
7.569	170.132	unidentified	140101	193056	104829	64425.8	152834	115502	97856.9	118697	244078	98542.2	102695	131511	145778	98143	137987	88837.1	155326	106177	127105	101011	129967	86218.4	164138	116987	163029	132928	106172	114314	141116	80843.5	137492	116707	88390.5	137699	130801	112850	87693	91303
8.947	173.063	unidentified	230387	134782	258806	177890	200135	263823	194942	124666	247552	204568	188897	247160	190667	227561	260380	177460	252142	233822	195348	184844	187766	169588	286763	199021	245354	218878	104108	110162	299504	196098	267615	250403	146184	228788	166415	186480	169092	161220
9.09	175.099	unidentified	464363	176432	272701	317413	362977	387235	58593.6	51726.8	57041.1	66515.6	63641.1	61705.6	74908.9	30562.4	62472.3	37178.1	85468.6	85597.9	576380	361299	260247	410995	316072	539347	110235	41630.2	70558.2	102088	101955	99553.7	119126	63735.1	110769	45744.4	84745.5	55786.2	103212	122470
22.479	175.125	unidentified	325936	208014	222136	224481	412602	229317	161861	167225	189856	146274	238379	212951	191529	152800	154656	199553	164257	169503	315352	340422	394898	369246	272040	287460	174810	197025	200129	272849	203252	174894	132978	178249	169932	132687	150590	172081	253192	168883
8.675	175.128	unidentified	43882.7	22491.5	26302.8	27418.3	46414	29160	40661.5	32903.6	38983.3	44131.2	33089.7	43981.3	55956.7	84016.1	63024.5	69541	59950	49914.7	36239.6	50919	40616.7	43178.1	31495.2	41982.4	43802.1	33599.1	49002.7	48826.6	42270.1	37487	50709.5	72436.2	52894.7	55928.9	62927.3	60094.5	83093	63659.6
13.277	177.034	unidentified	147600	36761.7	97128.4	53238.3	216576	51134.8	82603.7	119044	63693.3	64481.7	79096.3	111967	50026.7	70179.6	37303.2	84885.7	40077.5	26866.3	68103.3	131202	263923	157044	99889.4	128756	58028.1	89442.5	86902.7	170055	33928.9	33048.1	43955.8	51316	50813.7	42357.8	40073.6	53665.1	87521.7	82424.2
13.863	177.034	unidentified	90735.6	61534	60373.4	81003.3	122498	61597.4	121465	136475	102036	92690.8	115445	118737	209726	158751	175735	228982	201604	108826	98053.8	95150.5	170626	105154	104214	84467.6	92906.2	124295	108091	156865	87124.7	83309.3	105369	190413	199892	111029	129907	154206	242767	180063
8.098	177.034	unidentified	106226	49918.1	74526.6	75820.8	160402	75404.3	89887.2	108640	77866.7	74311.9	111852	130056	153480	109558	113451	144721	126204	92976.8	115334	107393	172297	114044	96290.4	90585.3	72225	127582	139265	165541	63017.5	105214	64485.3	135496	132000	99884.4	98824.5	153182	252837	118945
7.264	177.035	unidentified	268900	166277	184855	230368	389687	229791	344682	377438	296159	263804	357207	449893	498106	491818	458299	496581	496175	299857	314979	253656	515888	390293	348272	295034	333724	430808	390548	593814	328321	238223	303881	568695	494959	385067	360694	560661	849768	551218
6.183	177.036	unidentified	365679	322702	275223	475677	659608	340956	774852	891538	651546	521220	639078	764026	1.23703e+06	1.0786e+06	821009	987320	860790	674796	315412	299176	650208	393429	482684	405110	432146	671462	643829	840138	516438	421738	508022	797089	831948	573684	605491	894538	965670	833777
11.498	177.036	unidentified	1.08166e+06	1.10672e+06	699793	1.42911e+06	2031217	1.24725e+06	2.11801e+06	2.40013e+06	1.76555e+06	1.64409e+06	2.04394e+06	2.42502e+06	2.44182e+06	2.58167e+06	2.60217e+06	2.64031e+06	2.42095e+06	1.80158e+06	861747	677265	2.59881e+06	1.6892e+06	1.81605e+06	1.70526e+06	1.93678e+06	2.75212e+06	2.52714e+06	3.05985e+06	1.83901e+06	1.75453e+06	1.65587e+06	2.88376e+06	3.02696e+06	1.89224e+06	1.51572e+06	3.17693e+06	3.40619e+06	3.11604e+06
22.35	177.14	unidentified	147686	93872.3	117136	86324.2	184963	105409	110350	97995.5	73500	47295.4	151142	120207	117693	111363	82679.8	145694	138884	113597	182796	164024	118590	143061	102317	103831	111790	77924.5	100558	134919	123766	122763	79933.7	121141	130339	85307.8	74576.4	128905	148087	107092
11.214	177.144	unidentified	35540.4	71186.2	68256	77929.2	61857	73830.4	19838.5	27526.8	37287.8	26828.4	35059.8	28929.9	59751.1	43565.6	32043.6	31211.4	21664.7	34232.6	70222	72847.6	134998	84473.7	88593.3	87556.9	58838.5	43422.6	48532.7	61114.9	49604.1	46055.6	24818.9	25368.1	40948.4	36042.2	40290.9	33837.6	25284.3	48527.3
1.687	178.14	unidentified	154768	186449	170788	146224	151623	184785	138985	175779	227316	168584	151654	196273	191621	213922	195073	192865	190574	218872	201001	155705	181631	147396	146777	192551	214248	182853	184924	233074	204751	157324	161655	183715	224636	228777	173685	156428	156276	188248
1.62	179.141	unidentified	12031.7	13922.3	9388.07	8169.17	17823	11118.3	11496.3	11767	19191.1	13331.2	10646.7	11501.9	10418.9	10279.6	12695.7	16683.8	8568.63	17866.3	12483.5	11390.5	14126.7	9174.56	11257.7	12582.4	13852.1	12494.3	13666.4	13707.4	12830.9	15591.7	13823.2	15527.7	8560	17161.1	10690	16392.7	8882.61	15240.4
1.508	179.847	unidentified	1.61422e+07	3.41561e+07	2.04546e+07	1.7354e+07	20182574	2.30922e+07	2.08342e+07	2.58135e+07	2.68905e+07	1.63431e+07	2.04959e+07	1.89671e+07	3.57795e+07	3.41384e+07	2.98681e+07	3.02826e+07	2.6942e+07	3.21355e+07	2.27283e+07	1.41201e+07	2.29938e+07	1.44724e+07	2.15838e+07	1.71068e+07	2.26591e+07	2.65815e+07	2.04603e+07	2.83199e+07	2.29569e+07	1.98199e+07	27235560	3.88884e+07	2.02574e+07	3.35621e+07	2.46838e+07	2.85324e+07	1.57675e+07	2.69709e+07
8.941	179.847	unidentified	2.57813e+06	3.1489e+06	3.04172e+06	1.93689e+06	2122071	2.42541e+06	2.41544e+06	1.86252e+06	3.53483e+06	1.45913e+06	2.60402e+06	3.07809e+06	2.88043e+06	3.27635e+06	3.01182e+06	1.97581e+06	2.76269e+06	3.09338e+06	3.70421e+06	1.72983e+06	3.22554e+06	2.01405e+06	2.5943e+06	1.5878e+06	2.81088e+06	2713500	2.6633e+06	2.74558e+06	3.18712e+06	2.9354e+06	3.01227e+06	3.07169e+06	2.87032e+06	2.14968e+06	2.76126e+06	2.67768e+06	2.14721e+06	2.43732e+06
9.95	179.847	unidentified	1.9742e+06	3.06467e+06	1.68177e+06	1.89864e+06	2310588	2.587e+06	2.41548e+06	2.60581e+06	3008640	1.23848e+06	1.2503e+06	2.41021e+06	2.48787e+06	2.94691e+06	3.29879e+06	2.2962e+06	2.63524e+06	3.00567e+06	2.48882e+06	1.9633e+06	2.10251e+06	1.86761e+06	2.49092e+06	1.7878e+06	2.79051e+06	2.84884e+06	1.9701e+06	2.55295e+06	3.12284e+06	2.63972e+06	1.8399e+06	2.28453e+06	1.60317e+06	3111420	2.52384e+06	1.25198e+06	2.06087e+06	2.67329e+06
13.629	179.847	unidentified	2.233e+06	2.66721e+06	1.87821e+06	1.50176e+06	1996926	1.81008e+06	1.31782e+06	2.27308e+06	2.35359e+06	1.80931e+06	1.28593e+06	1.37914e+06	2.8816e+06	2.40968e+06	2.5434e+06	2.3219e+06	1.8487e+06	2.32066e+06	1.74507e+06	640455	2.23224e+06	2.03744e+06	2.1489e+06	1.67547e+06	3.51497e+06	2.64545e+06	1543600	2.09421e+06	3.2726e+06	2.32978e+06	2.26122e+06	2.25063e+06	2.31711e+06	2.59135e+06	2.89955e+06	2.00375e+06	2.0051e+06	3.89592e+06
1.021	180.086	unidentified	1.24403e+06	1.00813e+06	719177	1.27082e+06	1508573	1.11317e+06	2.39103e+06	774443	2.45547e+06	657214	3.19354e+06	1.99948e+06	1.33957e+06	1.35645e+06	315955	194000	343633	122183	289998	277124	1564320	260699	1.48471e+06	1.34933e+06	1.21015e+06	634094	1.40922e+06	729340	1.87382e+06	1.95701e+06	207955	1.00214e+06	372042	974517	364312	870387	839885	1.38558e+06
1.753	180.153	unidentified	85221.2	120963	71351.4	74954.2	83011	83240	78990.8	66935.7	104438	80981.7	91826.2	81832.7	82862.2	89240.9	104500	85300	91148	99201.1	98936.3	75140	75936.7	68493	78394.2	85872.5	97659.4	95553.8	75996.4	92197.9	114213	86981.5	108992	95619.1	87155.8	116022	79209.1	83707.3	57643.5	91655.6
12.409	181.029	unidentified	579236	132359	329854	201114	916760	190632	207581	36276.8	112348	123181	201350	315774	28118.9	41600	47088.3	64589.5	34448	34876.8	595856	817470	966189	575007	469451	398843	121664	132659	170463	360172	61743.3	92708.3	46917.9	32564.9	44650.5	50263.3	56894.5	31922	162329	79985.9
2.122	181.067	unidentified	22560.6	15713.8	17976.1	21874.2	31265	38393.9	16379.8	18093.8	18923.3	23537.6	33447.7	27510.3	46991.1	34838.7	31712.8	35153.3	29274.5	26467.4	123053	164930	82056.7	66361.4	36856.7	29746.1	13885.4	23844.3	27257.3	39638.3	23647.4	23300	48364.2	32080.9	30975.8	33732.2	31507.3	27691.7	42946.1	36386.9
8.908	181.148	unidentified	50367.3	70587.2	59665.1	47330.8	21765	55365.2	37969.7	34607.1	56718.9	43354.1	65530.8	21109.3	81471.1	19232.3	69551.1	63231.4	34743.1	48598.9	80172.5	75793.3	75085.6	37843	63642.3	59858.8	62104.2	58656.6	53446.4	22460.6	28107.2	67558.3	61022.1	49852.1	72707.4	36514.4	46294.5	23299.1	24666.1	36319.2
19.309	181.845	unidentified	3.45893e+06	4.85479e+06	3.53387e+06	2852450	3291395	3.39932e+06	3.25538e+06	3.08626e+06	4.565e+06	3.15373e+06	4.01488e+06	3.78188e+06	3.77211e+06	4.42669e+06	4.39567e+06	3.46477e+06	1059400	4.47909e+06	3.94345e+06	3.63553e+06	3.77172e+06	3.82734e+06	4.16565e+06	2.42984e+06	3.61277e+06	1.41962e+06	3.55843e+06	3.70994e+06	4.18872e+06	3.16964e+06	3.88741e+06	4.1619e+06	3.30082e+06	4611890	3.31037e+06	3.53836e+06	2.60756e+06	3.84034e+06
8.974	181.847	unidentified	2.11477e+06	1.53901e+06	1.47755e+06	2.00891e+06	2381362	2.38052e+06	2.26109e+06	2.42921e+06	3.49051e+06	2.24959e+06	2.43629e+06	2.55622e+06	2.61113e+06	1.83748e+06	1.80719e+06	2.55068e+06	1.79395e+06	2.42609e+06	1.88941e+06	2.09254e+06	3.01901e+06	2.11306e+06	2.28887e+06	2.38396e+06	3.16304e+06	2.70955e+06	2.65324e+06	2542800	2.67073e+06	2.43423e+06	2.64597e+06	2.50182e+06	2.1878e+06	1.37452e+06	2.69542e+06	1.90334e+06	1.56573e+06	2.07775e+06
1.521	182.845	unidentified	129244	252173	139849	38029.2	190238	119053	93039.4	106689	161051	92078	160010	266212	143104	263312	143782	81103.8	212267	180298	141497	140375	94645.6	110697	150356	119989	57706.2	215259	170597	117791	81536.1	170832	191035	392376	182996	265680	218628	97534.9	122457	99570.7
2.804	183.081	unidentified	31191.3	40171.3	19001.8	23687.5	38097	22540	26378	15582.1	36486.7	24417.4	24531.8	29476.6	57496.7	46407.5	54348.9	46766.7	43428.4	67266.3	37805.5	51761	26827.8	26200.9	35857.7	35339.2	35055.2	27338.7	24860.9	34767	31395.9	19159.3	41328.4	29223.4	43241.1	40714.4	26464.5	35930.3	35082.6	43797
8.96	183.843	unidentified	186839	565895	462108	369111	403581	432954	414724	467580	675460	440650	458541	469693	500710	531117	486764	481047	485658	440228	548753	348196	202298	386170	449394	422456	316804	442580	495526	515745	597264	462850	467279	538248	514472	519951	478496	412407	424345	501504
10.049	183.847	unidentified	320417	476449	382445	273068	449606	416448	335950	358759	506223	368620	227957	356756	486021	579055	459841	367882	431078	497966	368875	343727	373510	310701	376951	322473	489060	407582	299299	401881	506820	407282	585725	490016	367505	634363	571205	460228	343477	414027
7.572	184.15	unidentified	110221	128452	52841.3	53575	102067	45245.2	73286.2	87069.6	130206	66654.1	93822.4	92391.6	77242.2	74806.5	99592.6	52132.4	98222.5	74563.2	103841	64108.6	136661	49377.2	75028.8	110485	107315	64970.8	81489.1	102179	101767	46047.2	82073.7	74371.3	73147.4	112428	75890.9	89780.7	47602.6	49245.5
1.749	184.966	unidentified	24802.9	10172.3	10984.4	25632.5	37633	6101.74	2734.86	4252.68	526.667	4416.51	4088.79	4474.77	4247.78	2446.24	7378.72	2537.14	7822.55	6140	11152.7	12839	8068.89	11644.7	13813.5	26350	3560.42	3627.36	4709.09	9746.81	17337.1	4415.74	7709.47	7512.77	3990.53	2517.78	6020.91	1698.17	4589.57	9637.37
1.282	186.204	unidentified	55922.1	41787.2	27409.2	43680.8	35458	43464.3	30678.9	27835.7	37512.2	45957.8	26916.8	53049.5	79500	132370	42718.1	76809.5	102958	56614.7	51814.3	39794.3	89267.8	60093.9	74121.2	51693.1	50353.1	71261.3	77069.1	91625.5	64513.4	57497.2	62242.1	168559	189120	60760	111705	131650	132963	107567
1.091	187.993	unidentified	24588.5	63101.1	24727.5	22922.5	27331	36297.4	73133.9	124112	155554	131123	82627.1	120388	191809	141376	151312	143148	173375	185287	23836.3	10907.6	32493.3	20697.4	34139.4	34401	98079.2	99567.9	103975	128523	121859	134717	126040	213656	113647	194350	125548	126047	77884.3	110936
1.002	188.05	unidentified	3.17496e+06	1.84956e+06	2.35046e+06	2.24729e+06	3333508	3.05857e+06	102144	183539	248100	176241	138620	182816	425214	247902	202504	299759	299016	153569	3.98959e+06	3.90564e+06	2.90563e+06	3.36449e+06	2.47357e+06	2.83624e+06	126539	134376	94821.8	118454	140390	108794	285052	299788	355502	360866	190500	246933	247023	241955
22.397	189.142	unidentified	232188	162303	159240	169346	295126	173788	116934	99285.7	114573	98561.5	180956	166964	138078	123603	112400	158814	119228	69702.1	247851	235568	275866	290802	198142	197710	128552	158235	172585	174988	130761	143951	81175.8	112698	153926	104707	116390	116656	210507	167101
1.025	191.106	unidentified	245083	490687	188811	206165	235082	221706	155934	236976	180191	225772	252303	167890	175560	199574	173074	150560	207802	227404	184837	260611	256143	203942	298188	218632	252659	225461	231535	250754	283031	255867	185947	237437	204983	312180	305594	201617	247414	263597
22.303	191.16	unidentified	192752	48524.5	81274.3	136398	247531	106971	87925.7	76121.4	132534	122536	142117	148773	140670	181060	106215	210037	131398	155788	118497	178345	220226	173364	147675	126150	135997	110343	85967.3	166320	84011.3	116961	93262.1	93094.7	154980	95497.8	102655	87151.4	182798	141481
11.977	191.162	unidentified	37643.3	7234.04	26555	31028.3	31033	29240	24956	18926.8	31103.3	9208.26	43229.9	32852.3	40372.2	29235.5	27770.2	33721	23927.5	21015.8	50674.7	49502.9	31022.2	48188.6	40185.6	37317.6	20565.6	28173.6	18669.1	30926.6	27500	31157.4	28611.6	26531.9	18272.6	25407.8	15499.1	19189.9	34029.6	27505.1
1.007	192.091	unidentified	551163	871884	463691	615592	716855	764544	1.08114e+06	1.51354e+06	1.5678e+06	972717	1.52005e+06	1.53175e+06	1.45534e+06	1.19429e+06	1.18072e+06	1.26939e+06	1.1499e+06	1.19238e+06	564726	458619	857436	593946	944225	698602	1.11799e+06	1.58687e+06	1.21963e+06	1.47848e+06	1.36399e+06	1.14801e+06	960448	461478	1.23733e+06	385330	1.21982e+06	1.5084e+06	952326	1.25809e+06
1.491	192.868	unidentified	700563	1.1305e+06	970362	748358	1274616	1.6482e+06	852358	1.66234e+06	1645610	900568	1.25673e+06	1.14395e+06	1.78936e+06	1.76735e+06	1.42359e+06	1.56066e+06	921800	1.6783e+06	767691	413277	976878	506779	1.58563e+06	692737	755212	1.10148e+06	1.38945e+06	1.30067e+06	1.49476e+06	1.11611e+06	706013	2.10716e+06	905213	1.93784e+06	1819300	1.17057e+06	855692	1.12219e+06
9.952	192.869	unidentified	98380.8	134531	100047	63430	92363	95643.5	83966.1	79775	139122	115515	120416	90663.6	95946.7	125426	140981	118670	112271	77148.4	109535	90442.9	88428.9	73790.4	113381	37219.6	166336	120572	14569.1	75697.9	154279	120798	157154	85263.8	107437	206349	98812.7	91867	66011.3	105159
8.979	192.871	unidentified	126447	149744	90731.2	108392	86171	144533	93143.1	127029	187701	140903	153279	137638	154641	102073	144699	136788	143131	166964	92505.5	137261	134046	109277	132142	127225	187535	141408	120882	154598	212361	139752	103458	139546	161091	109161	166265	78228.4	116514	110646
1	192.977	unidentified	677244	656101	533576	839342	729491	632877	21539.4	54117	31612.2	24756	26529	32081.3	388462	181760	155479	152801	277976	128423	604597	587494	757354	691736	833413	745283	69449	102094	91923.6	130963	93344.3	161757	182093	476450	349981	177232	374136	353364	464102	246892
1.007	194.962	unidentified	555127	482505	555454	443595	596219	753566	533.945	37309.8	25581.1	40724.8	37886	50141.1	288747	275090	202449	290804	265340	128407	744270	491090	520191	541730	917000	597923	44022.9	57684.9	54357.3	62804.3	78038.1	51714.8	206179	451550	329485	168092	267425	279026	196619	131485
11.495	195.046	unidentified	754152	787093	593261	1.0683e+06	1512322	952715	1.46729e+06	1.67176e+06	863326	1.04596e+06	1.46928e+06	1.84649e+06	1.74425e+06	1.77096e+06	1.90808e+06	1.89735e+06	1.81656e+06	1266060	783585	621757	1.58601e+06	1.27271e+06	1.20542e+06	1.07717e+06	1.3303e+06	1.98292e+06	1.78738e+06	2.36893e+06	984741	1.38496e+06	1.15021e+06	1.9477e+06	2.14616e+06	1.28912e+06	1.54518e+06	2.22052e+06	2.77913e+06	2.28524e+06
1.023	196.961	unidentified	177991	156159	210461	203713	246138	293021	4720.18	27251.8	28221.1	17048.6	21001.9	10587.9	108307	126411	63001.1	110185	94230.4	60068.4	342375	194369	218689	148022	338662	209366	12831.2	27552.8	5126.36	26038.3	18796.9	27781.5	76642.1	172049	107944	64630	83590	88927.5	81029.6	69955.6
20.091	197.062	unidentified	141110	104297	81960.6	95875	168663	87739.1	90453.2	108827	109047	93814.7	124107	107432	103990	100837	95298.9	105874	110292	76364.2	155851	136353	176722	173436	118098	134875	98265.6	111417	108239	167002	103197	86925	90834.7	90689.4	103379	86507.8	83095.5	105704	144112	90613.1
1.068	197.119	unidentified	697170	705628	613790	682023	877431	695223	980023	733697	687040	1.13484e+06	647643	710771	576179	843916	1.22404e+06	777524	722275	1.28379e+06	828365	954112	798960	605383	671678	953137	1.58184e+06	1.06611e+06	1149650	930098	1.00575e+06	1.04866e+06	1145000	1.11379e+06	1.01852e+06	1.02836e+06	1.16212e+06	1.14038e+06	1.28719e+06	1.33936e+06
2.552	197.858	unidentified	806234	1.1136e+06	854571	701917	1019645	921097	885930	1.00442e+06	1.56715e+06	887750	1.02635e+06	1.74508e+06	1.30872e+06	1.3385e+06	1.14638e+06	1.19279e+06	1.12036e+06	1.0645e+06	874831	1.54826e+06	1.07017e+06	1.09053e+06	1.09611e+06	1.68386e+06	973793	1.29254e+06	959315	1.03211e+06	1.41411e+06	882388	1.1441e+06	1.55439e+06	987072	1.16496e+06	1.02808e+06	1.0165e+06	892333	956106
9.647	197.861	unidentified	518128	619428	545107	535652	1005591	989220	455807	963208	953114	269272	1.1365e+06	948173	1.55141e+06	856412	1.20446e+06	1.18935e+06	1.0375e+06	1.79094e+06	518233	588378	991932	920703	594949	412853	1406250	1.18786e+06	969311	123352	1.82341e+06	1.09756e+06	1.38641e+06	1.27376e+06	1.06619e+06	2.04829e+06	530920	821933	884583	759856
1.061	198.103	unidentified	331477	242612	301634	317225	342122	274310	202270	239888	227232	337362	207560	268004	192017	231619	397155	304171	180830	403392	309252	510216	271520	293008	235716	337330	580090	301730	393059	313995	333758	332684	308355	359609	288949	243847	272345	408222	407037	437815
13.78	198.13	unidentified	293418	381877	353910	189587	294129	284149	319250	152407	435186	176295	324851	288026	449263	321208	301116	250466	302213	469026	488021	323849	381317	222874	526513	254966	190539	452392	223065	301660	334916	253080	273781	230215	393040	265169	207845	186645	259988	301555
7.578	198.17	unidentified	146414	178341	75259.6	83944.2	160545	70432.2	97193.6	103820	189880	107210	106663	120768	106222	130583	134928	95565.7	127196	81732.6	136521	81000	169456	74838.6	107519	164859	108999	94619.8	112171	134739	130749	66987	109645	107738	95453.7	143251	104673	94742.2	64276.5	86323.2
1.679	198.203	unidentified	317984	362041	240104	366035	280871	282236	244831	292142	239543	211828	168054	367708	1.84311e+06	4.36215e+06	3.12777e+06	2.81314e+06	2.52329e+06	2.42785e+06	389687	540632	1.37448e+06	546908	592063	881743	941441	1.28542e+06	954929	1.2453e+06	626773	538120	1.73328e+06	6.40529e+06	5.39392e+06	1.89729e+06	3541830	3.8554e+06	4.41489e+06	2.95547e+06
1.488	199.856	unidentified	8.88299e+06	8.90582e+06	9.25985e+06	5.36477e+06	7666608	1.06334e+07	9.15394e+06	1.14577e+07	1.46225e+07	6.94423e+06	9.9841e+06	8.08003e+06	11365480	1.11193e+07	1.05965e+07	9.7584e+06	8.33601e+06	1.06479e+07	6.41468e+06	3.64637e+06	7.86653e+06	7.55428e+06	9.40442e+06	5.0667e+06	8.50673e+06	1.39152e+07	7.6794e+06	7.38766e+06	1.06345e+07	7.84981e+06	6.31841e+06	1.92316e+07	9.50568e+06	1.17665e+07	1.2618e+07	9.01984e+06	8.55603e+06	8.69306e+06
1.376	200.219	unidentified	2.53018e+06	1.97915e+06	1.91221e+06	1.98196e+06	3008467	1.94516e+06	695089	671929	493592	755131	934138	1.02473e+06	105127	191217	286491	198393	258820	213278	2.17403e+06	2.73631e+06	4.72706e+06	3.38091e+06	3.06855e+06	2.81851e+06	1.66226e+06	1.23058e+06	1.12565e+06	1.66713e+06	946492	1.12224e+06	154371	263881	239122	176371	254213	305494	690738	436485
1.47	200.859	unidentified	24579.8	68047.9	55974.3	19435	38965	67966.1	51200.9	55023.2	65063.3	85378	41915	64334.6	83917.8	77184.9	24401.1	80868.6	45813.7	65694.7	38486.8	35796.2	52532.2	36548.2	59303.8	40243.1	48480.2	49085.8	25659.1	34274.5	68325.8	37181.5	35701.1	56437.2	43291.6	53743.3	55585.5	78714.7	68532.2	33214.1
1.417	201.221	unidentified	265305	182593	211669	188102	320853	235105	58942.2	75935.7	26462.2	63230.3	84182.2	94697.2	5787.78	12684.9	15997.9	14585.7	21246.1	13777.9	222636	319480	535663	338294	296937	311399	149646	124265	112482	150751	93709.3	95013	9582.11	16424.5	12795.8	11950	14049.1	20118.3	49476.5	22135.4
1.48	201.854	unidentified	821095	2.40369e+06	1.60597e+06	1.25303e+06	1297038	2.27842e+06	1.05176e+06	2.0449e+06	1.72246e+06	1.54245e+06	1.90036e+06	1.30131e+06	2.42128e+06	1.94218e+06	1.10415e+06	1.66443e+06	1.89579e+06	1618780	1.62931e+06	704518	1.37812e+06	860573	1565025	944791	1.72051e+06	1.73764e+06	1.26675e+06	1.87005e+06	1.96484e+06	1.11408e+06	1.57639e+06	2.72846e+06	1864360	2.78946e+06	2.47639e+06	1.57264e+06	1.70072e+06	1.86656e+06
22.381	203.16	unidentified	418839	191382	239939	250278	479096	245110	198080	180394	133313	148658	287790	197362	212833	213827	160041	254987	192454	140940	420270	375645	481236	377832	320465	285237	169098	221694	181118	250638	155444	180060	111762	164013	163928	129206	142053	186910	306368	200166
13.857	203.162	unidentified	79049	24402.1	47891.7	27177.5	100665	30839.1	30648.6	11042.9	19806.7	16347.7	24000.9	37076.6	13377.8	6996.77	15430.9	14857.1	8423.53	14295.8	93827.5	98281.9	141052	92726.3	46085.6	71365.7	23751	21659.4	22261.8	76602.1	15311.3	20333.3	11428.4	12714.9	14409.5	11884.4	15710.9	7529.36	36362.6	18609.1
13.262	203.164	unidentified	100095	24542.6	53908.3	34977.5	200214	29332.2	36983.5	14089.3	12513.3	25906.4	39125.2	32116.8	3864.44	8636.56	5223.4	12562.9	3416.67	3680	70479.1	135632	209586	93573.7	72878.8	71200	21083.3	17129.2	33384.5	42092.6	14697.9	9060.19	5973.68	6475.53	4253.68	6417.78	5480	2817.43	18997.4	18648.5
22.309	205.176	unidentified	191663	88489.4	98718.3	118042	203488	130950	83989.9	78970.5	88113.3	76002.8	74655.1	108501	113376	83883.9	93987.2	125289	93493.1	76315.8	163267	175082	190272	159145	108575	112705	85861.5	86877.4	78929.1	121061	98474.2	64338	57661.1	90920.2	97495.8	64926.7	88531.8	81621.1	130651	112147
1.012	206.107	unidentified	89167.3	103497	76316.5	87174.2	63425	148703	228865	148076	194204	126004	155090	277293	142202	47592.5	133477	92263.8	95461.8	102061	88676.9	111007	124416	118036	126136	120065	235090	129736	165889	110378	247196	174007	108595	277630	89633.7	140197	163951	123943	127721	164857
8.965	207.018	unidentified	45335.6	108406	55819.3	57023.3	46483	69167	30833.9	18135.7	64393.3	51560.6	44891.6	98285	67197.8	53108.6	63119.1	34655.2	52484.3	93296.8	33074.7	71877.1	60443.3	18935.1	60932.7	67150	35512.5	65346.2	42945.5	58455.3	74690.7	42826.9	27138.9	90010.6	81103.2	91118.9	51086.4	25712.8	25589.6	24602
1.049	207.105	unidentified	146410	118198	113768	117359	47770	91793.9	107583	127079	135106	160553	115323	114732	129620	150032	185206	134555	119436	163257	149098	130072	116299	103671	129614	112233	196946	181722	195706	158147	146815	179092	161657	227420	171833	168377	238304	212483	164790	188314
1.481	207.854	unidentified	3.84411e+07	8.69847e+07	4.70107e+07	44496940	49293988	6.62546e+07	5.54721e+07	5.36168e+07	84139760	5.99502e+07	7.92827e+07	4.77513e+07	74220760	8.31834e+07	6.07757e+07	7.99956e+07	7.02203e+07	6.93709e+07	4.63908e+07	48626160	5.58122e+07	3.92924e+07	6.36907e+07	5.37562e+07	6.8016e+07	6.41966e+07	5.73313e+07	7.39909e+07	7.85851e+07	4.06622e+07	8.50483e+07	7.65657e+07	6.94274e+07	8.16436e+07	6.52231e+07	5.51825e+07	5.09317e+07	7.45964e+07
9.985	207.854	unidentified	6.21766e+06	6.82353e+06	6.04745e+06	5.29017e+06	4933250	5.74982e+06	5.78848e+06	6.0521e+06	6.75572e+06	6.22448e+06	6.41709e+06	6.00411e+06	6817740	7.34351e+06	7.00298e+06	6.87278e+06	6.23404e+06	8.31788e+06	6.49425e+06	5.59267e+06	6.92699e+06	4.84188e+06	5.85455e+06	5.57061e+06	7.11107e+06	6.2373e+06	5979900	6.12767e+06	6.56739e+06	5.72018e+06	5.75834e+06	7.05524e+06	8.33989e+06	8.29462e+06	5.78265e+06	6.15654e+06	6.38725e+06	5.88125e+06
3.679	207.855	unidentified	3.28104e+06	4.12843e+06	1.59052e+07	1.19578e+07	18382330	3.25915e+06	9.58121e+06	6.8712e+06	5.26756e+06	3.761e+06	3.92922e+06	5.12076e+06	1.60331e+07	4.68553e+06	1.33854e+07	4.21168e+06	6.51394e+06	8.68025e+06	1.08964e+07	3.13208e+06	1.16773e+07	8.55637e+06	1.93542e+07	3.35146e+06	4.17978e+06	1.23769e+07	3.68608e+06	4435200	4.58222e+06	1.43626e+07	4.27647e+06	1.97478e+07	4.25982e+06	4.83933e+06	11610080	1.53855e+07	1.24025e+07	3.9526e+06
8.923	207.856	unidentified	6887550	7.31409e+06	5.61614e+06	3.50978e+06	7207988	6.71468e+06	7.94908e+06	6.33116e+06	9.48569e+06	7.01923e+06	6.73774e+06	7.27717e+06	7.75292e+06	4.3644e+06	8.53366e+06	4.3916e+06	6.35274e+06	7.07233e+06	6.36212e+06	6.20914e+06	3.36134e+06	6.33072e+06	6.10228e+06	7.34653e+06	7.27881e+06	7.69731e+06	5.78555e+06	8.3046e+06	6.15736e+06	7.1952e+06	4.17433e+06	7.90784e+06	7.23324e+06	5.4639e+06	7.17078e+06	5.01351e+06	6.03655e+06	7.88644e+06
8.967	208.849	unidentified	138485	123687	159757	113867	149601	163074	130734	112482	213407	130806	129818	108974	169067	86821.5	147980	162458	144842	185245	153416	124431	138756	131746	148060	119801	169320	129644	65490	140676	93447.4	167782	261513	181395	114177	230669	160624	155801	103728	159649
1.514	208.854	unidentified	818966	1.67395e+06	991757	786412	844208	670636	697672	1.06989e+06	1.66316e+06	586673	1.51913e+06	1.02384e+06	2.11229e+06	1.50541e+06	1.24696e+06	1.24002e+06	869104	1.04785e+06	854451	673758	852299	941244	829616	818593	1.15254e+06	1.11968e+06	1.07996e+06	1.12692e+06	1.47824e+06	1.07636e+06	1.52413e+06	1.38708e+06	1.38372e+06	1.50164e+06	1.43749e+06	1.00624e+06	975433	1.03137e+06
10.108	208.856	unidentified	119988	145146	115902	90228.3	62239	125684	82744	88867.9	167120	123287	92000.9	100546	192903	189520	202644	144253	169048	164669	132411	133790	103176	110123	114526	110583	148330	120928	104621	152016	134387	142180	201240	56310.6	179094	211710	73347.3	115945	96280.9	132232
1.026	208.951	unidentified	373203	769188	351237	555047	618497	391899	359879	558244	483770	417216	375397	484236	2630660	3.12212e+06	2.49654e+06	3.05144e+06	2.77331e+06	2.15739e+06	552557	402406	602712	440199	617281	595407	537106	651250	805417	1.0686e+06	745058	741694	1.87626e+06	3.24584e+06	2992120	1.95255e+06	2.38343e+06	3.10203e+06	2.88007e+06	2.54246e+06
1.044	209.145	unidentified	1.30679e+06	1.33012e+06	1.33112e+06	1.17902e+06	1407174	818173	390510	253124	343869	308142	341384	302508	208037	217557	303664	186950	258789	236211	827736	3.86948e+06	981760	943289	1.08877e+06	1.48974e+06	726779	254858	273465	403735	314495	422037	168219	206578	244792	228610	609749	148837	287367	378377
9.95	209.852	unidentified	5299150	5.38008e+06	6.04362e+06	4266330	2700638	5.45462e+06	5.88496e+06	5.82605e+06	7.14955e+06	5.14958e+06	5.31501e+06	5.28021e+06	6.58054e+06	6.30718e+06	6.46051e+06	6.71938e+06	8.83795e+06	8.47497e+06	5.72312e+06	5.27074e+06	5614590	4.38251e+06	5.25491e+06	5.54721e+06	6.67273e+06	6.40947e+06	4.87575e+06	7430350	6.89664e+06	6.85959e+06	7309740	7.14733e+06	6805820	8.71838e+06	3.85497e+06	6.2477e+06	5.02693e+06	6.77231e+06
13.571	209.852	unidentified	6.57099e+06	4.28175e+06	4.215e+06	3.50134e+06	3794146	3.74764e+06	4.2489e+06	2.84536e+06	4.98524e+06	4.10914e+06	7.25325e+06	3.262e+06	3.62985e+06	3.57298e+06	5786600	4.06499e+06	4.55531e+06	6.60786e+06	4.21029e+06	4.87735e+06	5.50827e+06	3.49224e+06	3.8512e+06	4.12902e+06	4.47265e+06	5.7486e+06	3.85548e+06	5.27218e+06	5.93611e+06	5.7737e+06	6.01982e+06	4.79068e+06	5.09943e+06	5.93679e+06	2.76016e+06	4.80656e+06	4.21465e+06	3.42609e+06
9.051	209.853	unidentified	5.83629e+06	7.40495e+06	5.33481e+06	4204510	3892214	4.95542e+06	6.45131e+06	5.37286e+06	6.65348e+06	6.6379e+06	6.45462e+06	5.29444e+06	7.62858e+06	7.36205e+06	7.81457e+06	6.02327e+06	6.27697e+06	6.75141e+06	6.93894e+06	5930400	6.67248e+06	5.56625e+06	5.85687e+06	5.90271e+06	5.17278e+06	6.1881e+06	5.04089e+06	6.91567e+06	6.43442e+06	5760575	3.62712e+06	6.75731e+06	6.12955e+06	6.91613e+06	7.1879e+06	4.83562e+06	4.0742e+06	5.42658e+06
13.668	210.847	unidentified	64511.5	80672.3	82354.1	46130.8	98852	81353	80789.9	45757.1	56257.8	77218.3	93342.1	81375.7	67933.3	83288.2	94858.5	96028.6	117096	133472	80935.2	69601.9	69223.3	55439.5	77588.5	166320	90083.3	57846.2	79380	58494.7	56849.5	73168.5	87785.3	102688	75791.6	119934	87765.5	70819.3	74055.7	66093.9
12.74	210.852	unidentified	111806	135310	54468.8	86236.7	101438	97139.1	117291	102127	159054	108216	49803.7	107107	91452.2	143639	74500	53656.2	61310.8	88610.5	84489	98465.7	96566.7	80492.1	50478.8	51417.6	70915.6	120150	47759.1	52244.7	76854.6	92736.1	56725.3	112711	75988.4	102740	56238.2	117461	75253	52116.2
1.056	211.138	unidentified	418969	355588	350414	328866	501452	427291	518383	409830	308973	634838	313454	490282	334203	422575	797619	419754	543410	735515	431947	469720	349044	349456	327410	431309	1.01026e+06	567294	528125	597971	550402	650904	867125	731588	685156	528582	711717	760219	905326	798072
13.482	211.85	unidentified	858702	1.18646e+06	842717	665067	1158885	1.33282e+06	1.18654e+06	626609	949307	772766	614360	911330	722363	1.38705e+06	1.33986e+06	558024	958127	1.16845e+06	869348	830110	1.03859e+06	849766	736727	636698	1.81698e+06	1.09222e+06	782845	1.09319e+06	1.24842e+06	1.24616e+06	1.16016e+06	716036	1.10768e+06	907779	738839	1.05815e+06	907298	993567
1.473	211.851	unidentified	1.03291e+07	1.0002e+07	9.9288e+06	9.00752e+06	8887012	1.1247e+07	1.27543e+07	13801450	1.47971e+07	8.05015e+06	1.08837e+07	9.5626e+06	1.65837e+07	1.32906e+07	1.1281e+07	1.52429e+07	1.41525e+07	1.58686e+07	1.09109e+07	7.53865e+06	1.17787e+07	7.72891e+06	1.0381e+07	8.31366e+06	1.0872e+07	1.31255e+07	8579610	1.28665e+07	1.32772e+07	7.99926e+06	1.26214e+07	1.83683e+07	1.27829e+07	14206630	1.12499e+07	1.11613e+07	1.09413e+07	1.21517e+07
9.984	211.853	unidentified	1.16489e+06	1.57035e+06	1.03814e+06	882829	976419	1.05775e+06	1.27582e+06	1.02773e+06	1.60693e+06	1.15043e+06	1.23834e+06	641180	1.52247e+06	971963	2.10721e+06	1.39034e+06	1.2812e+06	1858420	1.26591e+06	1068600	976080	1.04642e+06	1.07926e+06	993976	1.17814e+06	1.08504e+06	1.0692e+06	1.16603e+06	1.29146e+06	1.35004e+06	924478	1.6677e+06	1.45504e+06	1.16985e+06	1.08537e+06	1.25995e+06	1353700	1.15765e+06
8.928	211.854	unidentified	1.25529e+06	1.60506e+06	1.13972e+06	1.15353e+06	1326459	1.13686e+06	1.3423e+06	1.14821e+06	2.11509e+06	1.39411e+06	1.44699e+06	1.05713e+06	1.22258e+06	1.44639e+06	1.18224e+06	1354060	1.00165e+06	1509980	1.54514e+06	951235	1.43645e+06	1.1387e+06	1.02582e+06	1.15643e+06	1424450	1.4683e+06	1.20052e+06	1.55562e+06	1.68638e+06	624369	833471	1.1863e+06	1.46034e+06	1.20042e+06	1.41982e+06	1.23474e+06	1.03599e+06	1.0136e+06
7.582	212.183	unidentified	142290	158391	53441.3	63119.2	155331	56231.3	87721.1	77597.3	190574	78082.6	92643	96678.5	108123	101591	102211	56892.4	103625	68624.2	103910	67752.4	136646	54403.5	105723	122511	113314	60582.1	85923.6	108804	121685	54543.5	85930.5	76595.7	77888.4	128858	85091.8	86110.1	41151.3	56763.6
1.642	212.217	unidentified	189655	174087	152576	195026	133975	166110	127524	188364	124689	119066	94763.6	181116	939432	2.04235e+06	1.81979e+06	1.44254e+06	1.31994e+06	1.32994e+06	183799	359205	765118	372605	325379	486839	601658	662015	451443	632196	379060	295260	1.00091e+06	3.15305e+06	2.62188e+06	1.02866e+06	1.95217e+06	1.97533e+06	2.26787e+06	1.45889e+06
1.227	213.974	unidentified	447702	785571	496592	466089	821405	523958	1.42764e+06	1.57827e+06	1.58978e+06	1.42954e+06	1.52144e+06	1.32109e+06	1.92601e+06	1.44257e+06	1.24355e+06	1.2616e+06	1.46323e+06	964713	243468	227170	742519	478868	745954	439297	847149	1.41163e+06	1.05528e+06	1.82653e+06	1.11748e+06	1.13236e+06	878777	1.7923e+06	1.31485e+06	1.21896e+06	1.19344e+06	1.53626e+06	1.11196e+06	1.49991e+06
1.012	214.1	unidentified	54849	153517	141412	124837	143219	160848	174694	126074	136680	195378	111680	169410	142828	116510	181266	132952	138674	243407	171829	181924	144921	78311.4	65470.2	160750	285076	235549	192400	152274	184143	219281	114805	211040	161516	119434	169722	175899	228599	184798
1.519	214.233	unidentified	2.46758e+06	2.31817e+06	2.46857e+06	2.09314e+06	3678534	1.94462e+06	546012	1121450	1.32214e+06	654079	1.87151e+06	1.38337e+06	691908	912966	1.82044e+06	2.03683e+06	1.74488e+06	1.51043e+06	3.53521e+06	3.95841e+06	6373600	4.17449e+06	4.007e+06	3.13727e+06	1.35631e+06	1.34864e+06	1.87265e+06	2.8309e+06	1.65469e+06	2.33827e+06	1.39114e+06	1.09487e+06	1.18755e+06	597410	686260	2.50874e+06	1.27963e+06	966120
1.229	215.988	unidentified	2.07419e+06	3.10322e+06	1.98663e+06	2.36319e+06	3870065	2.19135e+06	6.94268e+06	5.7897e+06	5.89489e+06	6.41363e+06	7.05568e+06	6.10331e+06	7.03865e+06	6.00147e+06	5.36849e+06	4.44112e+06	5.29833e+06	4.05095e+06	1.11177e+06	1.09619e+06	2.64086e+06	2.43721e+06	2.63919e+06	2.14603e+06	3828275	5.12495e+06	4.78445e+06	7.7107e+06	5.11013e+06	5.28475e+06	3.93624e+06	6.21412e+06	5.83967e+06	5.04128e+06	4.14603e+06	5.35767e+06	4068120	5.71389e+06
1.274	216.993	unidentified	74405.8	127397	96268.8	85403.3	162525	90303.5	336296	402398	369282	324751	362109	272832	428900	325289	262874	289408	351719	195462	31278	35825.7	108937	76043	106267	74184.3	152966	317008	195725	335048	248868	226906	197103	334294	290533	215352	188208	325089	262770	359957
13.851	217.088	unidentified	176436	125826	191641	134490	73447	157873	138301	164263	157853	182602	207555	187372	181070	132230	151351	166129	244706	172879	227811	230670	233521	168896	149251	156225	241057	201110	174672	118613	128151	147157	158066	219453	235872	92322.2	179744	226829	97599.1	85632.3
9.03	217.091	unidentified	74896.2	223610	173766	111611	121846	151474	103928	90707.1	200083	118067	156293	124694	149129	169758	175946	105670	157569	128024	152136	147218	88774.4	91851.8	208653	151162	132136	193161	91127.3	114585	190551	169698	171061	143546	130963	168426	118220	130192	65828.7	120287
22.373	217.176	unidentified	280315	139793	204196	223075	385055	210557	185905	156103	220093	171812	271713	212766	203086	261751	196537	301423	201024	205649	340286	314811	396364	320716	282109	198634	162886	171936	153656	246540	181098	179052	104328	180946	207239	153806	160650	197476	245623	167621
10.02	220.874	unidentified	1793725	2.71408e+06	2.46343e+06	1912675	1099691	2.23673e+06	2.16802e+06	2.39046e+06	3.39781e+06	2.20882e+06	1.60519e+06	2.21376e+06	2.86591e+06	1.76521e+06	3.13106e+06	2.6628e+06	603745	2.83613e+06	2.69596e+06	2.30774e+06	2.14386e+06	2.17698e+06	2.09133e+06	2.25265e+06	2.59793e+06	2.33664e+06	2.43298e+06	2.6875e+06	2.90945e+06	2.79747e+06	3284520	4.03109e+06	3.01417e+06	3.58303e+06	2.07857e+06	2.16651e+06	1.41501e+06	2.56706e+06
19.434	220.874	unidentified	2.28138e+06	4.74957e+06	3.32197e+06	3.30834e+06	3395936	2279400	3.45608e+06	3.59156e+06	4354020	3.16425e+06	2519000	4.14521e+06	4.87062e+06	4.97829e+06	4.61114e+06	4.34138e+06	3.35105e+06	4.08392e+06	3.21918e+06	3.04724e+06	4.38501e+06	3.07149e+06	2.94406e+06	1.08729e+06	3.69776e+06	3.48567e+06	3.66597e+06	2.57012e+06	4.26617e+06	2.91966e+06	3.61647e+06	4.48815e+06	701981	4.74648e+06	3.12816e+06	3.36229e+06	2.58659e+06	3.51555e+06
2.055	220.875	unidentified	2.20932e+06	3.16997e+06	2.37338e+06	1.98485e+06	2462833	2.44153e+06	2.46224e+06	2.85009e+06	3.36498e+06	2.6528e+06	2.93401e+06	2.83816e+06	3.62208e+06	3.53314e+06	3.31297e+06	3176080	3.12339e+06	3.02298e+06	2.32931e+06	2.09727e+06	2.94833e+06	2.14301e+06	2.85313e+06	2.13067e+06	11438050	3.17942e+06	2.62057e+06	2.96654e+06	1.4436e+07	2.53039e+06	2.89142e+06	3.87007e+06	2.82392e+06	3.41566e+06	3.05076e+06	2.81828e+06	2.62769e+06	2.63802e+06
1.453	220.875	unidentified	1.90024e+07	3.12836e+07	2.32594e+07	1.88941e+07	19095222	2.46694e+07	2.14667e+07	2.44084e+07	2.8682e+07	1.65603e+07	2.46591e+07	1.94548e+07	2.76743e+07	2.63789e+07	2.45223e+07	29057240	2.37356e+07	2.6786e+07	1.78912e+07	14463520	2.17014e+07	1.47436e+07	23937875	1.41826e+07	1.64736e+07	2.69894e+07	1.81069e+07	2.91427e+07	2.30788e+07	1.94951e+07	2.60981e+07	3.91511e+07	2.79599e+07	3.01434e+07	2.59523e+07	2.23071e+07	2.45456e+07	2.83063e+07
8.955	220.875	unidentified	2.18053e+06	2.50281e+06	2.43248e+06	2.32129e+06	1711260	2.34013e+06	2.72734e+06	2.16556e+06	4.09291e+06	2.63329e+06	2.76676e+06	2.82706e+06	3.04212e+06	2.37477e+06	3.21267e+06	3.25672e+06	1.78858e+06	2.91206e+06	2625800	2.31895e+06	2.69994e+06	2.28489e+06	2.49419e+06	2.57762e+06	3.02556e+06	2.80591e+06	2.03139e+06	2.65495e+06	3.03319e+06	2.09661e+06	3.14769e+06	2.73422e+06	2.76387e+06	2.96855e+06	2.83363e+06	1.43851e+06	1.73787e+06	2.99029e+06
13.694	220.876	unidentified	1.77051e+06	1.71653e+06	1.83216e+06	1.72934e+06	2554988	1.91327e+06	2.65632e+06	2.64949e+06	2.12297e+06	1.78509e+06	1.94073e+06	1.07948e+06	2.8827e+06	1.38284e+06	2.72371e+06	1698960	2.04883e+06	2.12963e+06	1.74183e+06	2.79008e+06	1.96778e+06	1.77055e+06	1.31142e+06	1.81477e+06	3325775	2.78119e+06	1.34383e+06	2.35702e+06	1.49719e+06	2.05432e+06	1.93857e+06	3576900	2.28429e+06	2.55332e+06	1.95895e+06	1.51047e+06	2.11185e+06	1.64905e+06
1.501	221.096	unidentified	53450	52410.6	40475.2	53929.2	78815	58973	68027.5	62217.9	49451.1	74015.6	70675.7	48888.8	81408.9	114008	85209.6	88090.5	66780.4	58953.7	127996	156384	86677.8	105041	52344.2	66928.4	60463.5	72541.5	70087.3	81325.5	38278.4	52692.6	74962.1	92417	91282.1	81787.8	86389.1	74562.4	76439.1	91962.6
22.534	221.203	unidentified	52793.3	26424.5	26688.1	31282.5	61405	26563.5	18803.7	26042	19462.2	20426.6	29611.2	26104.7	11468.9	9470.97	15339.4	23425.7	23498	13625.3	48964.8	42479	65483.3	49211.4	33761.5	37461.8	23603.1	28117.9	27870.9	37355.3	18953.6	22809.3	18344.2	22674.5	23410.5	13486.7	10720.9	14890.8	30587	22009.1
10.19	222.096	unidentified	22014.4	20819.1	14237.6	10956.7	12924	20412.2	13542.2	8988.39	14947.8	14877.1	9011.21	2688.79	15526.7	16869.9	5461.7	18608.6	12677.5	22829.5	28671.4	16229.5	17306.7	7335.09	7384.62	10764.7	24472.9	8862.26	16183.6	16806.4	21007.2	20965.7	23673.7	5812.77	16145.3	56585.6	23153.6	11005.5	8777.39	22730.3
1.047	222.11	unidentified	51987.5	20438.3	31831.2	16996.7	38011	51910.4	43071.6	36745.5	34441.1	25100.9	23406.5	19801.9	27486.7	40967.7	28391.5	38563.8	45729.4	59046.3	40957.1	27991.4	34414.4	48614.9	56981.7	59578.4	75341.7	37729.2	37258.2	58800	39364.9	32470.4	55429.5	62162.8	36272.6	44902.2	44284.5	29825.7	36413	99171.7
8.967	222.873	unidentified	1.83554e+06	1.98434e+06	1.50205e+06	1.89098e+06	1533586	1.65286e+06	2.23417e+06	1.87289e+06	2.58068e+06	2.56291e+06	2.58949e+06	2.55452e+06	2.33744e+06	1.77068e+06	1.85914e+06	1.6742e+06	1.73136e+06	2.82587e+06	2.20701e+06	1.55054e+06	2.76298e+06	1.96226e+06	2.73423e+06	2.50482e+06	2.37128e+06	2.25905e+06	2.43354e+06	2.61656e+06	2.80485e+06	2.11016e+06	1.19886e+06	1.90854e+06	1.77615e+06	2.53095e+06	2.48391e+06	1.77514e+06	1.37502e+06	2.58557e+06
10.107	222.874	unidentified	2.16175e+06	2.19508e+06	1.29576e+06	1922805	1925160	2.61805e+06	2.62738e+06	2.09173e+06	3.0069e+06	2.04943e+06	2.01469e+06	1.8488e+06	2.57864e+06	3.24634e+06	1.28273e+06	2.60497e+06	2.78764e+06	2.76239e+06	2.44333e+06	2.05916e+06	2.08517e+06	1.76104e+06	1244300	1.69895e+06	2486125	2.22152e+06	2.18084e+06	1.82486e+06	2.86805e+06	2.53258e+06	3.0278e+06	2.70648e+06	2530620	3.82327e+06	1.84295e+06	1.98107e+06	1.74399e+06	2.10304e+06
1.006	222.97	unidentified	190388	274929	183947	234008	211703	222726	147330	264171	192688	131127	142971	188728	395561	447518	274668	618223	399690	346263	242847	212403	283678	268856	304343	481578	195350	157658	229672	336807	154982	164542	343679	488447	430933	299306	341305	489341	592760	319560
1.659	224.219	unidentified	4012.5	4959.57	2458.72	3039.17	1840	2332.17	3349.54	7468.75	3200	1353.21	700.935	6285.05	20573.3	76817.2	60522.3	52704.8	44027.5	44950.5	6202.2	6702.86	10754.4	10848.2	3964.42	14014.7	15641.7	19038.7	17147.3	18568.1	10299	7254.63	26469.5	140993	107042	31465.6	90383.6	74112.8	120968	47729.3
5.074	226.16	unidentified	36210.6	42462.8	16340.4	27178.3	40645	23673	28781.7	39370.5	92700	27675.2	91143	42169.2	22207.8	41771	36116	32520	55640.2	13596.8	65695.6	42587.6	46271.1	10396.5	28604.8	35215.7	61713.5	21600.9	30499.1	14072.3	69796.9	13988.9	31935.8	26809.6	28909.5	41500	37484.5	23054.1	18139.1	21791.9
7.576	226.199	unidentified	169829	181383	79447.7	80062.5	157176	84555.7	84195.4	94633.9	213826	79094.5	108239	95012.1	109540	91921.5	109728	61301.9	106850	74488.4	140507	95233.3	171966	63956.1	99557.7	139036	103602	65434	99599.1	118676	138122	54841.7	90617.9	101973	75183.2	138880	84864.5	86023.9	58807	57967.7
2.654	227.106	unidentified	221981	283681	219281	255929	653802	241288	230510	111898	236041	214696	228421	293821	454484	463463	482278	441514	412920	500272	318784	407463	401309	341230	247314	339655	250139	252465	231815	293854	190699	214616	290023	347304	360268	331312	286166	321608	317016	366727
1.005	227.157	unidentified	1.14484e+07	1.11877e+07	1.14082e+07	1.00956e+07	13573151	8.18812e+06	4.94681e+06	3.14595e+06	3.34335e+06	3.2181e+06	3.38211e+06	2.69971e+06	1.3258e+06	1.962e+06	3.25918e+06	1.78206e+06	3.80722e+06	2.37444e+06	8.51791e+06	3.2275e+07	1.09508e+07	8.26421e+06	1.2275e+07	1.38282e+07	6.25961e+06	3.07639e+06	3167430	4.13239e+06	3.16853e+06	4.73382e+06	1.79027e+06	2.74256e+06	2.39987e+06	1.73353e+06	8.37387e+06	1.46913e+06	3.26086e+06	2.65782e+06
1.876	228.251	unidentified	1.34419e+06	981767	818750	1.4607e+06	1937369	1.10893e+06	447816	541738	453340	397465	465590	657050	136828	166717	118033	135254	164360	114584	1.22974e+06	1613200	2.91021e+06	1.98906e+06	1.69266e+06	1.69286e+06	1.1225e+06	1.02036e+06	862732	1.03328e+06	1.01504e+06	767887	150765	230295	257618	166194	286276	160817	680351	414313
1.056	229.134	unidentified	4.70871e+06	5.0878e+06	4.81787e+06	4.31327e+06	5897782	4.23018e+06	710206	660239	717604	1.00306e+06	865149	973476	3.22822e+06	4.51407e+06	6.59168e+06	4.17378e+06	4.4524e+06	6.53949e+06	4.96995e+06	5.37449e+06	3.79891e+06	3.02214e+06	4.60827e+06	5.13419e+06	7.18424e+06	4.6532e+06	4.47328e+06	3.50326e+06	5.39523e+06	4.80838e+06	6.79273e+06	6.21726e+06	5.64187e+06	5285290	6.77726e+06	5.64942e+06	6.72674e+06	6.87611e+06
22.462	229.175	unidentified	147224	80341.5	92069.7	96880	182812	93946.1	70696.3	76814.3	66431.1	69109.2	112414	104662	44797.8	61644.1	31189.4	82984.8	64521.6	49451.6	157288	160058	178286	166328	127940	119791	64364.6	80388.7	74100	87195.7	64045.4	72768.5	46185.3	80066	75229.5	52332.2	65856.4	68421.1	109876	60083.8
2.116	230.229	unidentified	509887	385289	269706	233408	555987	307338	85036.7	36133	32943.3	170231	32186	35013.1	21375.6	25972	26424.5	28233.3	55698	42620	1.05509e+06	1.31479e+06	1.59273e+06	932532	850140	861621	185043	68499.1	40084.5	31552.1	64001	82133.3	13311.6	25736.2	39894.7	20165.6	34505.5	33626.6	49313.9	49444.4
1.03	231.109	unidentified	46532.7	58573.4	59232.1	64479.2	58486	73099.1	41878	39243.8	27446.7	52866.1	43460.7	19611.2	52503.3	61030.1	60851.1	58712.4	22918.6	77784.2	43052.7	76147.6	60790	64096.5	69834.6	41217.6	101751	74049.1	71177.3	65298.9	51121.6	61310.2	55118.9	90110.6	78032.6	48497.8	61150	67580.7	75823.5	96761.6
22.319	231.191	unidentified	114965	55558.5	56167	59593.3	120939	60427.8	35965.1	38259.8	36868.9	51140.4	60343.9	65671	61951.1	53286	43052.1	56956.2	40869.6	14129.5	57976.9	95726.7	115814	112422	90036.5	80405.9	57241.7	57362.3	66242.7	76955.3	41348.5	45992.6	40306.3	54759.6	32001.1	33478.9	47396.4	46990.8	69783.5	71360.6
2.059	231.232	unidentified	43519.2	29875.5	32895.4	19055.8	50401	24216.5	3174.31	1004.46	1711.11	10036.7	4138.32	715.888	2518.89	1389.25	2047.87	2777.14	5320.59	1291.58	122515	128664	157624	103914	79239.4	77917.6	14180.2	3534.91	2093.64	2818.09	2298.97	3898.15	932.632	2414.89	2132.63	318.889	1632.73	1183.49	4152.17	3165.66
15.451	233.135	unidentified	37972.1	42374.5	25365.1	29843.3	37749	20764.3	20569.7	23275	20892.2	31036.7	25632.7	27898.1	43574.4	48901.1	67989.4	57005.7	57217.6	73404.2	30405.5	40212.4	36621.1	28849.1	34599	32352.9	23844.8	19790.6	21331.8	35191.5	27072.2	26932.4	32049.5	40813.8	42529.5	50900	41887.3	43103.7	37587	34682.8
11.185	233.206	unidentified	17882.7	17918.1	21629.4	18727.5	21082	28564.3	11614.7	12000.9	12895.6	5785.32	20233.6	9576.64	19258.9	9209.68	14838.3	8832.38	9500.98	8674.74	23874.7	19356.2	32864.4	28793	38258.7	29977.5	21936.5	15305.7	16134.5	18829.8	12948.5	21080.6	7917.89	13521.3	10048.4	9488.89	12054.5	13144	17180	17700
22.439	233.207	unidentified	88573.1	49920.2	49385.3	55114.2	91354	53980.9	47709.2	42233	39138.9	36455	69446.7	58485	38008.9	41103.2	40858.5	57576.2	41392.2	34594.7	77958.2	83836.2	97462.2	83607	71602.9	64102	54515.6	51529.2	51854.5	64072.3	42786.6	47738	31320	40421.3	43432.6	27934.4	24994.5	39411	71896.5	46424.2
1.539	233.893	unidentified	1.11101e+06	3.03384e+06	2.01569e+06	1.52155e+06	1509804	1.66813e+06	1.17424e+06	1.98692e+06	2.94225e+06	2.19553e+06	1.37534e+06	1.21665e+06	2.83959e+06	1.93071e+06	1.03784e+06	2.70573e+06	3.16343e+06	2.42548e+06	1.73978e+06	1.06633e+06	1.74913e+06	1.14317e+06	1.76205e+06	739828	915426	1.8265e+06	1.54214e+06	1.26961e+06	2.5971e+06	1.54949e+06	2.02505e+06	2.29935e+06	1.87185e+06	1.63015e+06	1.88353e+06	2.30001e+06	1.75257e+06	1.45392e+06
8.943	233.897	unidentified	199245	238412	135898	155020	157232	182791	185333	150624	330192	209400	223134	184700	302861	248343	226294	235967	275871	224316	237830	121113	201278	104020	230410	112470	276535	190134	206158	205996	261656	189461	73808.4	264563	247877	257307	158851	133220	224151	260478
9.957	233.898	unidentified	147420	105065	172393	162778	134095	120608	172667	141297	228998	145014	194707	184475	288134	251855	239676	199921	198825	242725	195997	146217	144717	109125	147783	167581	213852	168030	152394	149736	245582	236495	219181	230263	203159	272069	183670	149741	110011	117649
13.602	235.893	unidentified	116338	158345	133216	129328	114850	145666	187650	176811	164322	119046	125399	115687	111934	122715	155141	121421	159342	93969.5	122210	145995	120408	100971	99895.2	191458	253197	182875	113282	157537	233351	173631	122611	226054	55488.4	144396	107029	169200	121737	148881
1.574	235.894	unidentified	1.01505e+06	2.50114e+06	1.52412e+06	906576	1744644	1.49176e+06	1.06235e+06	1.41269e+06	1.52696e+06	1.59464e+06	2.0068e+06	1.14689e+06	2.69809e+06	1.817e+06	1.60225e+06	2.19839e+06	1.60297e+06	1.78887e+06	968730	1.04034e+06	1.45658e+06	1.08875e+06	1.81029e+06	632649	773640	1.5797e+06	825987	1.63051e+06	2.71556e+06	1.16662e+06	712375	3.99337e+06	1.60059e+06	2.71717e+06	1.21826e+06	1.72602e+06	828603	1.26708e+06
8.962	235.895	unidentified	159288	212139	209966	83205	170634	141237	137871	163252	274860	176972	163232	186835	273878	230213	294273	174292	142394	253033	203123	141002	193004	137912	172655	90009.8	196785	211219	187315	189190	236946	101686	104661	189371	241707	199132	116648	158470	161192	209924
1.066	236.991	unidentified	28776	48459.6	38200	24036.7	37039	39070.4	82797.2	117987	89893.3	93317.4	158521	96043.9	107237	108570	51387.2	50640	98122.5	35171.6	3807.69	5760	46696.7	11626.3	32067.3	21628.4	32183.3	64715.1	61846.4	71438.3	45324.7	54283.3	18180	112613	35271.6	93576.7	47680.9	52196.3	46333.9	52633.3
1.082	239.003	unidentified	262896	657636	299403	234980	555861	452305	856779	1.26122e+06	1010970	778352	1.1936e+06	834436	1.21882e+06	1.04379e+06	679257	717323	928262	501264	143847	156714	466193	281317	553251	232606	400490	882404	612195	734719	634480	638670	272184	893217	484869	765541	461624	711298	422532	460516
2.492	239.129	unidentified	20497.1	17679.8	41274.3	58589.2	61129	32586.1	104017	62091.1	75590	70173.4	63481.3	100964	80895.6	139461	128152	119774	93886.3	86400	29829.7	47325.7	58475.6	30935.1	32487.5	49182.4	73569.8	115574	88522.7	94216	53374.2	46900.9	28587.4	39461.7	48366.3	25694.4	41885.5	59167	50674.8	58473.7
11.287	239.218	unidentified	10890.4	13750	15068.8	19725.8	25458	10870.4	19259.6	15862.5	27348.9	21547.7	25384.1	19391.6	41502.2	46706.5	28519.1	40395.2	23932.4	24509.5	24869.2	13677.1	21203.3	16682.5	17231.7	16528.4	17459.4	17448.1	20434.5	23647.9	23058.8	21057.4	20763.2	36525.5	27867.4	20686.7	22631.8	35976.1	43333.9	40302
4.832	239.22	unidentified	41705.8	31653.2	35803.7	37407.5	46217	38552.2	41825.7	68004.5	38904.4	34911	39756.1	32700.9	26763.3	34724.7	34790.4	28409.5	38496.1	29860	55218.7	45468.6	54483.3	47726.3	47990.4	41871.6	54422.9	69728.3	49844.5	66019.1	31700	35754.6	38328.4	38774.5	45569.5	21325.6	30847.3	25354.1	41567	32533.3
1.126	240.009	unidentified	16723.1	70639.4	25640.4	33395.8	53205	35940	41080.7	69402.7	39487.8	45553.2	76121.5	36172	91791.1	77166.7	29893.6	41601	48354.9	46241.1	21286.8	4264.76	46502.2	22684.2	47887.5	31800	26281.2	44940.6	28250	43334	38124.7	33605.6	12963.2	64413.8	37827.4	66376.7	34567.3	38032.1	37729.6	29333.3
1.324	240.214	unidentified	148359	107918	120621	202854	146141	116961	147497	107483	249952	308927	145699	103189	99903.3	107670	160153	106952	46601	83691.6	213516	300950	907146	462184	424663	254118	161861	234541	499860	856281	195180	431126	196119	133585	89896.8	55120	149259	121874	90114.8	193734
7.574	240.215	unidentified	138075	178582	62376.1	68891.7	143498	58840.9	82300.9	88070.5	190496	75207.3	112298	97235.5	103090	96278.5	105318	53623.8	126032	82656.8	134266	80201	160308	46094.7	93242.3	148857	108266	66550.9	89866.4	102682	121120	53401.9	95269.5	94993.6	74796.8	119710	87553.6	85081.7	52412.2	58658.6
2.491	240.251	unidentified	15251.9	16427.7	12327.5	15179.2	10045	13127	13388.1	14309.8	7996.67	11678	8680.37	17000	113030	359241	279139	231755	146221	188374	20119.8	24105.7	60137.8	32839.5	21153.8	39417.6	59626	65757.5	42939.1	49943.6	24097.9	24056.5	130769	497030	432132	131557	330687	282933	420336	229730
7.62	241.216	unidentified	9904.81	13141.5	4911.01	4787.5	13686	5356.52	7550.46	8708.04	16415.6	6876.15	9768.22	8872.9	10960	6251.61	7919.15	2914.29	9034.31	5626.32	10083.5	7024.76	12007.8	3139.47	6268.27	12755.9	7203.12	4826.42	7961.82	7463.83	11457.7	6066.67	8805.26	8865.96	7502.11	9170	6185.45	5157.8	3764.35	5736.36
2.193	242.266	unidentified	2.5909e+06	1.67793e+06	1.98092e+06	2.19696e+06	3295853	1.65066e+06	808090	746246	583598	500978	1.30674e+06	997008	148791	313597	326568	295822	330957	317046	2.64127e+06	3.29759e+06	5.57526e+06	4.28247e+06	3526750	2.97246e+06	1.32586e+06	41173.6	1.46829e+06	2.23135e+06	1.11842e+06	1.27732e+06	203269	377589	398462	233483	322534	405306	873670	602341
22.486	243.192	unidentified	272945	143452	139311	148762	307170	139109	121204	116750	99922.2	97478	169081	160370	112940	90972	86473.4	131390	129867	67624.2	252724	237930	312079	244540	216870	163558	98465.6	113875	125629	177662	94951.5	105388	68415.8	91412.8	110418	76228.9	76745.5	96763.3	148887	98010.1
8.606	243.192	unidentified	31249	17097.9	16835.8	25744.2	46596	16723.5	34310.1	31026.8	31563.3	25605.5	46174.8	30803.7	41427.8	51200	56737.2	44221	55776.5	33991.6	24450.5	36247.6	32554.4	29948.2	29471.2	27648	22049	40285.8	28970.9	37472.3	18914.4	28024.1	27992.6	56036.2	69688.4	38627.8	40831.8	44514.7	27160	47463.6
2.104	243.262	unidentified	4.94445e+06	4.27108e+06	3.00208e+06	5.11271e+06	4728063	3.94109e+06	4.223e+06	5.07389e+06	4.02531e+06	4.60223e+06	4.01912e+06	7.07068e+06	2.17857e+07	4.50827e+07	2.37323e+07	2.85227e+07	2.49376e+07	1.70453e+07	4.24845e+06	5.74174e+06	1.71854e+07	8.40328e+06	8.67793e+06	9.03743e+06	7.03519e+06	1.33837e+07	9.04353e+06	1.54408e+07	6.82632e+06	6.6458e+06	1.25675e+07	5.43573e+07	5.22899e+07	18526830	2.62284e+07	3.97384e+07	3.52556e+07	2.80473e+07
13.874	245.209	unidentified	30201.9	15555.3	26278	12047.5	46896	11053.9	10505.5	6558.93	9126.67	6492.66	12197.2	14302.8	2018.89	7198.92	6962.77	6499.05	5432.35	3958.95	32924.2	50180	58116.7	44500	20151.9	30377.5	8786.46	6569.81	12166.4	27979.8	5103.09	6210.19	6676.84	9409.57	7038.95	3203.33	5730	4852.29	8991.3	4776.77
11.272	245.209	unidentified	12286.5	14307.4	8397.25	9448.33	12877	11484.3	17049.5	18230.4	10217.8	16024.8	18478.5	17318.7	23735.6	29262.4	27488.3	25380	32399	24193.7	15771.4	10498.1	17173.3	15750	10026.9	11735.3	18643.8	18422.6	20520.9	26036.2	13039.2	15669.4	19071.6	27966	41966.3	17802.2	20646.4	31621.1	53695.7	29685.9
1.051	247.154	unidentified	707094	666814	737243	540450	812382	626381	402509	168613	224417	375559	270823	234754	403832	566280	1.00753e+06	489532	546574	765854	838969	1.01218e+06	684138	548468	744084	782902	1.04581e+06	703976	560740	403426	799622	732229	1074120	844981	646092	745472	920880	794544	900342	921356
22.51	247.224	unidentified	101117	61534	63055	68679.2	160038	69721.7	57290.8	64721.4	54985.6	54174.3	69494.4	55383.2	48652.2	34993.5	36967	68859	58287.3	46408.4	90225.3	117410	123212	129830	85970.2	81194.1	49841.7	64321.7	56719.1	85563.8	54428.9	48634.3	27208.4	22823.4	53465.3	27085.6	50463.6	51409.2	66741.7	53408.1
11.066	251.967	unidentified	281959	415277	378530	328405	417425	317618	344172	161365	521956	343883	452117	362364	234201	376176	333611	292250	428741	332843	266720	358853	285147	431589	375637	353616	305095	272941	213659	417465	462074	265128	397240	373307	308842	180426	242448	403869	364781	290372
1.286	252.209	unidentified	278203	147152	551343	250950	230477	355511	35317.4	60398.2	2850	5162.39	10686	14631.8	2482.22	16622.6	4913.83	1459.05	1182.35	11230.5	537760	265221	643391	408417	279858	379953	65854.2	13930.2	26700.9	22123.4	62270.1	23947.2	661.053	1371.28	542.105	5390	816.364	9411.01	3193.04	7063.64
1.437	253.246	unidentified	164708	163809	88872.5	173052	178487	179687	298726	277817	258926	226496	419513	574564	1.01725e+06	1.58988e+06	801870	1.05611e+06	1.10944e+06	499836	252778	293597	1.18144e+06	1.66222e+06	694329	550989	461447	1.04362e+06	870202	1.00133e+06	625153	382875	482099	2.41294e+06	1.86755e+06	731041	1.20097e+06	1.62755e+06	1.27922e+06	1.048e+06
1.342	254.228	unidentified	46750	30734	495267	104032	32379	212448	132246	13453.6	4318.89	4516.51	8552.34	12992.5	7296.67	146380	5898.94	8891.43	6781.37	10910.5	214078	25072.4	964036	579661	28606.7	50700	67496.9	15112.3	25460.9	24163.8	25354.6	14667.6	1660	11772.3	12518.9	10271.1	9450.91	17614.7	14862.6	15039.4
7.575	254.232	unidentified	132606	182796	58946.8	68400	148110	56137.4	89383.5	90530.4	211418	77022	103588	107104	102301	89343	101187	55977.1	120679	73195.8	117952	78871.4	168221	42590.4	99411.5	129083	108940	59417	86659.1	108314	120753	44041.7	96665.3	97112.8	68618.9	130923	72070	96697.2	40437.4	57587.9
8.165	255.177	unidentified	82741.3	6148.94	38561.5	54069.2	89309	41568.7	4351.38	31505.4	3190	8230.28	8878.5	29085	8117.78	3207.53	4558.51	3523.81	1.50377e+06	7285.26	65609.9	65042.9	94870	92126.3	49387.5	59413.7	4802.08	5080.19	2785.45	3296.81	8220.62	6463.89	6762.11	11442.6	4663.16	7248.89	4644.55	4825.69	49596.5	5315.15
22.403	255.193	unidentified	132412	41057.4	95883.5	88212.5	187112	81493	66019.3	74797.3	64142.2	60599.1	89498.1	99559.8	43976.7	41765.6	54672.3	57837.1	52342.2	52390.5	117002	141270	166576	163236	114469	104203	66769.8	72226.4	62997.3	105213	53101	68845.4	53680	49831.9	56896.8	29445.6	23092.7	72460.6	62262.6	63942.4
1.682	255.261	unidentified	342851	473519	299450	406255	261167	339016	243733	311121	272007	231350	183208	436334	2.07738e+06	4.57441e+06	3.71985e+06	3184400	2.70419e+06	2.93691e+06	363434	635125	1.26116e+06	610296	657899	858376	1.27444e+06	1.45775e+06	1.10139e+06	1.26014e+06	749640	629193	2.10803e+06	6.97134e+06	5517600	2.12454e+06	4.19903e+06	4.21039e+06	5.03188e+06	2.85134e+06
1.499	256.206	unidentified	8784.62	4897.87	3167.89	9430	5128	4857.39	3877.98	4625	4673.33	7769.72	2139.25	9074.77	46640	108905	56784	71665.7	51659.8	48484.2	7223.08	12366.7	24746.7	15100.9	10254.8	13934.3	9053.12	17420.8	13058.2	25590.4	8838.14	9196.3	43405.3	121305	168446	55064.4	67510.9	95085.3	84567.8	73433.3
4.338	256.244	unidentified	362612	307168	214433	319948	382035	352599	379156	480616	301261	329701	324770	333679	520217	522731	392451	414913	391172	340562	241158	422095	549977	495389	362191	351952	322182	471992	346536	400391	329765	285976	281512	485305	315143	316020	235851	405359	301250	402230
1.65	256.269	unidentified	44748.1	52586.2	39549.5	39383.3	26225	39111.3	30046.8	36221.4	33218.9	34118.3	28806.5	54067.3	260069	700428	614073	523520	373794	460553	39178	78916.2	179624	79446.5	86649	129382	174831	201718	168151	174531	87685.6	86603.7	317547	1.09276e+06	925694	315884	658101	692117	810810	482538
2.933	256.282	unidentified	471272	398847	230592	491409	629803	393677	176226	192928	162797	149044	231582	303564	98067.8	80220.4	93158.5	127037	59611.8	66198.9	475957	592072	1.32813e+06	764117	697389	631973	324946	431653	419725	409707	767566	277187	114906	168816	159347	145639	184587	207152	286236	258396
8.658	257.207	unidentified	41440.4	12726.6	22765.1	31199.2	48054	22428.7	38358.7	30617.9	40501.1	24790.8	41191.6	39762.6	66762.2	70297.8	58845.7	69353.3	71608.8	40232.6	30581.3	33434.3	46697.8	39516.7	28828.8	25787.3	26416.7	27655.7	38499.1	31252.1	20981.4	26463	43201.1	52863.8	52294.7	42255.6	55169.1	44914.7	71594.8	63203
22.45	257.208	unidentified	356612	195923	192002	239168	435118	199372	171982	149125	179550	140477	240838	217880	135409	123561	135509	173479	171667	109213	352540	319382	446037	336977	308943	251871	137211	167025	182307	246405	177157	159635	105441	157997	160724	103323	124923	180645	247693	147324
11.292	257.228	unidentified	34160.6	19702.1	27987.2	19271.7	28101	26555.7	32184.4	31224.1	45947.8	34382.6	31264.5	50634.6	45818.9	54887.1	70814.9	63020	41951	53800	38106.6	20299	26211.1	22444.7	19305.8	22580.4	43071.9	27606.6	29288.2	48559.6	47713.4	36814.8	56540	59484	56985.3	51660	41563.6	65837.6	71335.7	58279.8
23.072	257.231	unidentified	86146.2	41963.8	68878.9	47693.3	121709	72846.1	40021.1	30234.8	33834.4	72501.8	76770.1	68964.5	68165.6	72674.2	86443.6	32443.8	84203.9	21970.5	102752	71734.3	85376.7	94978.9	67940.4	75783.3	63575	16568.9	53155.5	76083	35711.3	46173.1	36192.6	71623.4	32324.2	29766.7	37648.2	45848.6	49101.7	39506.1
4.297	257.252	unidentified	46424	24268.1	26038.5	33504.2	38759	42179.1	36737.6	57041.1	28286.7	31095.4	36747.7	32870.1	49607.8	53011.8	37697.9	41396.2	42175.5	32121.1	24168.1	32895.2	49633.3	51249.1	34800	26044.1	27782.3	39112.3	30212.7	41690.4	27625.8	34164.8	22623.2	44160.6	30453.7	25291.1	29406.4	31903.7	24959.1	51554.5
2.963	257.283	unidentified	64694.2	43533	19653.2	54406.7	84307	49485.2	23088.1	22550	9511.11	18498.2	24006.5	35106.5	14978.9	12820.4	17403.2	17168.6	4078.43	7297.89	61226.4	75632.4	179568	98766.7	83894.2	90520.6	35752.1	61870.8	38960	47775.5	96095.9	31265.7	13474.7	26214.9	33421.1	19557.8	27371.8	31055	38964.3	37428.3
1.077	258.126	unidentified	533258	322437	441217	453820	579284	556030	152270	220104	165724	283873	180507	140790	197427	166904	169857	180259	182536	257933	674941	780844	823794	579527	463338	593387	247810	169680	184530	245346	158539	230647	162956	159227	213046	135194	146850	260997	186477	47944.4
3.438	258.262	unidentified	223505	243052	132610	225580	413140	193049	59888.1	22203.6	25567.8	67063.3	38386	28732.7	18186.7	16128	14288.3	18261	23782.4	23988.4	412823	535288	802360	573979	432415	468984	72687.5	59567	39898.2	39836.2	37011.3	41802.8	8024.21	32319.1	29935.8	13123.3	43370	16783.5	39430.4	53080.8
1.312	259.125	unidentified	59407.7	66460.6	73716.5	56473.3	66528	99767.8	60329.4	184637	75156.7	97621.1	220261	207274	118717	126757	96913.8	131983	101651	121352	82273.6	79729.5	118824	100517	65813.5	41288.2	105103	160149	125005	108783	116357	101714	64844.2	147762	114915	98235.6	94095.5	150704	73854.8	121132
1.013	259.127	unidentified	62327.9	74188.3	74703.7	61052.5	66339	98193	41277.1	191937	109582	105419	227185	215830	115439	132192	105529	133330	88708.8	121352	96118.7	85023.8	114991	104614	68451.9	102128	111723	170879	146336	50058.5	124399	110809	38553.7	166680	121278	102122	109274	153240	78691.3	126522
21.66	259.225	unidentified	45822.1	35060.6	32575.2	24881.7	60927	39551.3	19533.9	21830.4	28455.6	15554.1	23087.9	22017.8	8352.22	17571	11718.1	15111.4	16537.3	12438.9	44998.9	38372.4	61233.3	57707	36899	32937.3	26712.5	27735.8	28281.8	32492.6	12193.8	17929.6	8228.42	17388.3	16113.7	11176.7	14708.2	15748.6	25214.8	21349.5
10.273	261.201	unidentified	17538.5	9529.79	14092.7	10060	28262	9844.35	50512.8	33364.3	33477.8	27957.8	38629.9	32572	58332.2	72000	64159.6	83359	96874.5	51130.5	24870.3	10684.8	22110	17388.6	19495.2	13940.2	35408.3	40950	53840.9	57901.1	32077.3	26023.1	50688.4	69392.6	70220	38916.7	51589.1	82867.9	185851	65213.1
22.509	261.239	unidentified	85911.5	47508.5	43970.6	47656.7	106624	41477.4	29484.4	29150	29450	25303.7	51790.7	47409.3	22734.4	23573.1	25200	36473.3	17930.4	23798.9	75047.3	67231.4	103454	83112.3	57973.1	50167.6	27316.7	37660.4	36773.6	59496.8	27648.5	33090.7	24210.5	30953.2	27649.5	19446.7	23278.2	23278	38267	25601
1.027	263.13	unidentified	44174	93116	121489	70129.2	140054	77009.6	126111	103267	128334	116068	76620.6	85465.4	67096.7	100588	110072	108361	78593.1	185736	179229	141206	144373	135115	158851	146837	194272	178650	128382	102280	96379.4	231603	193997	158672	128299	122727	110294	107134	121632	208953
12.385	263.216	unidentified	16139.4	11363.8	7321.1	14733.3	21099	4876.52	24537.6	25415.2	21496.7	22153.2	27270.1	35894.4	38822.2	32358.1	44088.3	43844.8	27893.1	21267.4	21050.5	20901.9	28323.3	17486	13178.8	20612.7	19786.5	20714.2	23120	38240.4	16061.9	15580.6	26823.2	33604.3	25592.6	33374.4	22510.9	53408.3	65513.9	48853.5
14.308	263.216	unidentified	27485.6	19203.2	19710.1	34193.3	42721	24448.7	29651.4	25225	26513.3	29245	35504.7	30986	20623.3	20558.1	18042.6	15511.4	24631.4	19896.8	42763.7	32221.9	59364.4	42217.5	27851.9	42608.8	31708.3	29377.4	30816.4	48283	34934	16131.5	12636.8	28262.8	18510.5	18436.7	20330	23157.8	37096.5	23178.8
3.864	263.217	unidentified	74487.5	56221.3	88841.3	125091	103022	113820	52017.4	165658	59206.7	40321.1	101550	60314	41688.9	49846.2	41356.4	58732.4	38878.4	48781.1	159605	85165.7	207357	121923	105065	94286.3	114626	168942	102370	109684	66197.9	52678.7	46642.1	106983	95797.9	38774.4	33881.8	57448.6	91313.9	64923.2
22.692	263.22	unidentified	39222.1	40773.4	38377.1	37645	47040	26620.9	35550.5	37389.3	31396.7	22864.2	40353.3	36889.7	31757.8	23872	27587.2	21308.6	28253.9	20120	31318.7	45855.2	40728.9	36204.4	33772.1	60878.4	30319.8	28592.5	29438.2	50398.9	41472.2	30422.2	15272.6	27230.9	36223.2	25284.4	31179.1	26432.1	27388.7	26555.6
11.288	263.221	unidentified	27197.1	24076.6	35842.2	18093.3	37696	26067.8	63662.4	63298.2	80662.2	52848.6	68854.2	74627.1	121758	123118	110881	122373	144520	87914.7	32072.5	31079	45362.2	37875.4	41303.8	33294.1	58474	59685.8	65456.4	71730.9	51573.2	55490.7	73429.5	115098	137221	98706.7	94445.5	126072	172753	136382
1.037	266.141	unidentified	1.57718e+06	1.2879e+06	1.25918e+06	1.5346e+06	1819982	1.33364e+06	739866	854118	644677	603961	688873	592521	327220	277827	319618	337120	287084	342249	1.65138e+06	1.3194e+06	1.51829e+06	1.8354e+06	1.13435e+06	1.61049e+06	878907	595029	585359	802770	494519	815759	275321	353234	432656	509988	397121	492378	423252	470516
1.113	267.106	unidentified	600500	782441	514715	421865	337946	472009	354840	354346	587772	487957	334885	322005	1.15984e+06	1.2735e+06	1.46877e+06	1.43139e+06	1.42213e+06	1.57431e+06	575280	638564	549444	457152	454839	561362	596945	515228	337034	526707	557009	503813	1067820	1.07269e+06	1107560	1.21233e+06	945595	864332	632909	956598
1.003	267.135	unidentified	113088	100003	78013.8	108797	96513	65459.1	42441.3	70564.3	23497.8	62235.8	72057	51453.3	27306.7	24002.2	84442.6	52059	76167.6	74665.3	68671.4	101042	100052	161148	106050	92250	120048	56484.9	45950.9	28868.1	85368	100383	52562.1	83422.3	88353.7	73160	66271.8	82705.5	36101.7	80306.1
7.102	267.251	unidentified	36717.3	40352.1	36677.1	36859.2	44467	35939.1	35407.3	22307.1	29668.9	14500.9	41895.3	55527.1	64663.3	38371	68723.4	55736.2	33457.8	55736.8	43297.8	47483.8	46370	44982.5	57739.4	57177.5	31625	45455.7	36385.5	51680.9	18238.1	35397.2	18800	34369.1	59370.5	50362.2	34894.5	29935.8	45219.1	49358.6
6.411	267.251	unidentified	68576	72879.8	57743.1	46565.8	70782	59916.5	82976.1	52961.6	61871.1	116292	72602.8	64812.1	73391.1	73547.3	70610.6	63641	72732.4	70296.8	67672.5	69397.1	91845.6	65562.3	64148.1	65796.1	66450	53880.2	75508.2	86643.6	105329	70580.6	106800	81055.3	73422.1	80924.4	45702.7	62731.2	69461.7	64421.2
5.481	267.253	unidentified	30620.2	24746.8	31924.8	33081.7	18234	29726.1	33951.4	37465.2	41122.2	23180.7	31095.3	22800.9	40677.8	34194.6	32670.2	34618.1	25365.7	36752.6	34954.9	40811.4	40211.1	30743.9	36177.9	25606.9	36563.5	31248.1	30661.8	36393.6	32146.4	25051.9	39585.3	38186.2	27729.5	29661.1	18544.5	35305.5	28578.3	44885.9
1.065	268.162	unidentified	510878	394732	400656	412229	549008	448765	528918	284646	227449	501707	263535	328813	248351	284742	713920	365769	437590	806971	577576	617527	484428	498777	459412	689774	727088	507829	571064	411812	482387	542131	756368	632765	574777	475604	694362	539913	857014	784917
7.575	268.247	unidentified	139767	191249	58903.7	78900.8	150663	64135.7	88787.2	102021	217392	86928.4	105478	108905	114238	97160.2	120043	52397.1	129826	87725.3	136454	71638.1	173297	63239.5	91224	139117	104577	64317.9	99046.4	104500	145413	53195.4	90526.3	80426.6	70551.6	123229	87294.5	98385.3	45860	66684.8
1.753	268.248	unidentified	61720.2	47853.2	49020.2	112143	76013	33605.2	86148.6	57163.4	102254	141887	84102.8	57761.7	59646.7	63033.3	48523.4	51292.4	26812.7	31153.7	82046.2	139282	385523	205056	179131	114364	67019.8	120262	252967	426771	96704.1	177545	54447.4	49273.4	39494.7	30107.8	65620.9	66600	55120	94405.1
8.985	268.785	unidentified	84640.4	80135.1	109254	70144.2	98824	78887	103443	97908	135490	130532	99476.6	104856	111733	131646	71646.8	60873.3	118721	53647.4	130588	83982.9	44584.4	70507.9	103680	61443.1	158428	89920.8	103056	103266	134952	113404	135795	136448	106171	115139	121841	90389.9	87992.2	117456
7.908	268.79	unidentified	80905.8	154879	48243.1	73155	116969	132920	125288	94467	169192	110391	94966.4	145656	152681	159451	85685.1	98978.1	108798	187869	73426.4	84017.1	90313.3	98078.9	114412	98123.5	175115	67884.9	72153.6	92380.9	242254	85886.1	172780	107587	78020	62366.7	58198.2	62648.6	117570	96023.2
1.209	269.241	unidentified	345244	312624	905121	402649	300587	667938	112295	145629	1163.33	13608.3	13087.9	29856.1	4871.11	40935.5	4301.06	1229.52	3507.84	8548.42	1.0667e+06	449433	1.30187e+06	869439	438825	585325	104111	44105.7	54262.7	67597.9	77824.7	106054	8600	2379.79	6886.32	4296.67	6384.55	21087.2	17245.2	21284.8
7.535	269.25	unidentified	19438.5	19672.3	8979.82	11122.5	17650	9942.61	10195.4	10311.6	14826.7	6860.55	12718.7	10289.7	9277.78	7461.29	11557.4	5640.95	11031.4	5849.47	12818.7	10961.9	18630	9257.02	10108.7	24050	13027.1	4750.94	10620	11963.8	16410.3	4575.93	9498.95	7552.13	7213.68	13434.4	8323.64	9401.83	4546.96	6377.78
3.55	270.299	unidentified	742442	493919	488061	716752	956494	527632	329961	417103	216378	281013	416569	425735	99554.4	132411	196536	184094	145608	117714	686154	918420	1.80696e+06	1.16397e+06	936049	933652	451769	538111	624928	794544	479389	490508	116955	191028	140386	161329	228275	249179	363946	318920
1.65	270.782	unidentified	580408	1.75823e+06	1.43982e+06	660662	512599	1.05736e+06	1.53763e+06	1.44798e+06	1.47205e+06	390908	728323	1.54841e+06	1.86722e+06	2.55155e+06	1.40527e+06	1.52968e+06	670638	1.91803e+06	1.21234e+06	419214	690929	911977	1.51497e+06	795381	1.52635e+06	904105	1.62104e+06	655740	1.36398e+06	1.28758e+06	1.69772e+06	2.53368e+06	1.40777e+06	2.15844e+06	1.93032e+06	1.33012e+06	897017	1.15e+06
2.608	271.135	unidentified	88756.7	86885.1	58300.9	63520.8	141844	64658.3	127312	134449	121763	122335	110447	223465	247373	361109	277624	284710	246573	253511	78622	98767.6	138254	99301.8	81428.8	113360	116010	148415	177005	173738	88302.1	84487	128153	185369	183406	115523	125330	156970	176241	228988
13.325	271.224	unidentified	37164.4	7440.43	12793.6	8528.33	21872	6993.91	2397.25	1152.68	7693.33	4962.39	6679.44	9461.68	871.111	1006.45	1241.49	1857.14	4029.41	0	14078	26156.2	37562.2	26118.4	13136.5	18092.2	3452.08	1577.36	4111.82	12775.5	1525.77	2387.96	1375.79	511.702	2318.95	711.111	0	445.872	5877.39	1535.35
22.324	271.224	unidentified	166118	95263.8	109950	98110.8	220272	111037	97142.2	80492.9	84583.3	70885.3	124230	106614	80928.9	76941.9	84356.4	115713	86149	69149.5	157187	138648	199201	164782	129619	113489	96127.1	105711	92658.2	134418	84942.3	64116.7	57188.4	78800	87603.2	41922.2	66582.7	91833	155094	105123
1.313	271.257	unidentified	153644	147818	1.75732e+06	452102	84582	787090	539932	70521.4	23353.3	24936.7	30226.2	49649.5	41888.9	549189	29078.7	39770.5	33143.1	47681.1	741719	133338	3.42237e+06	2.0564e+06	132167	184069	357750	83382.1	107244	112757	138619	71738	39261.1	94964.9	125317	44951.1	70591.8	78935.8	71424.3	64713.1
7.973	271.292	unidentified	31915.4	21472.3	16372.5	37875	40995	18154.8	16210.1	27627.7	8846.67	22485.3	17331.8	29526.2	184403	581971	162572	372474	140043	111632	13659.3	27492.4	183469	70688.6	20546.2	82877.5	32075	109426	41791.8	61798.9	15632	19983.3	91356.8	441243	648851	337788	196471	413182	227760	314888
3.053	271.292	unidentified	666965	251144	563307	926151	619703	515467	668127	585342	320944	1.16848e+06	544079	1.79746e+06	6.3327e+06	1.29249e+07	7.31592e+06	7821160	6.44021e+06	5.28267e+06	597378	950215	2.65704e+06	994065	821295	1.47171e+06	1.63148e+06	3.42915e+06	1.52075e+06	3.55186e+06	1531300	959902	3.46507e+06	1.44523e+07	1.45618e+07	5.55695e+06	7.51581e+06	1.1126e+07	1.03627e+07	8.73556e+06
2.725	271.293	unidentified	476384	351027	239417	490511	487157	483857	377935	595379	299407	1.19699e+06	392130	1.85435e+06	6.33047e+06	1.31099e+07	7.31592e+06	8.02621e+06	6.62419e+06	5.28384e+06	572491	444414	1.86301e+06	848329	876953	1.44155e+06	1.6317e+06	3.49423e+06	2.17001e+06	3.55124e+06	1.45031e+06	973105	3.55579e+06	1.49109e+07	1.49248e+07	5.67394e+06	7.72275e+06	1.13587e+07	1.05427e+07	8.41586e+06
1.375	272.258	unidentified	43007.7	17220.2	243505	48390	23080	111567	63339.4	33417.9	4260	1151.38	3250.47	5254.21	3212.22	48233.3	1964.89	5324.76	3477.45	1083.16	115621	25744.8	537750	266875	18330.8	20349	34413.5	2893.4	11173.6	10267	12844.3	7175	0	9985.11	8338.95	4106.67	4756.36	6515.6	11700.9	3761.62
1.434	274.258	unidentified	178524	166205	130073	130841	189531	152403	121089	140760	170602	113113	154438	146550	145759	106291	128299	110090	126349	126682	167796	248267	246991	194269	182515	236668	145446	130151	140071	204410	140430	147740	141228	142454	129332	162989	133535	131772	101839	151613
3.428	275.242	unidentified	5355.77	11438.3	14678	5258.33	4623	16269.6	11693.6	4137.5	5647.78	23457.8	17655.1	7750.47	7832.22	15690.3	7342.55	5472.38	20308.8	4638.95	27581.3	54739	21146.7	12528.1	11074	11758.8	11126	20820.8	26865.5	28774.5	11383.5	7357.41	2095.79	8492.55	10436.8	10781.1	3840	13417.4	16019.1	13981.8
22.529	275.257	unidentified	128013	74357.4	68536.7	67865	142785	76480	59177.1	48715.2	77713.3	46697.2	80332.7	62428	48875.6	42683.9	39093.6	63675.2	54134.3	42562.1	111024	96553.3	111330	103168	87156.7	74375.5	42351	65033	56612.7	82239.4	54952.6	57227.8	32758.9	48025.5	64191.6	59480	56252.7	48904.6	59185.2	43467.7
1.598	277.16	unidentified	58693.3	34080.9	26687.2	54639.2	66086	36210.4	47869.7	30658.9	42523.3	30134.9	41224.3	32143	75272.2	61740.9	59820.2	70782.9	86112.7	60908.4	135060	150711	90032.2	103853	42519.2	59471.6	49606.2	51252.8	63017.3	82410.6	44638.1	50775	79187.4	89276.6	47591.6	47900	70417.3	63433	85370.4	121125
20.524	277.199	unidentified	87876.9	25300	57793.6	45346.7	113411	48433	47101.8	18722.3	40222.2	40200	39123.4	38333.6	40125.6	20337.6	19140.4	27067.6	35136.3	23816.8	84061.5	66960	69016.7	108371	62457.7	69799	37116.7	18800.9	46843.6	51258.5	33767	35316.7	14028.4	27146.8	17554.7	29412.2	47704.5	29131.2	43556.5	38933.3
5.512	279.2	unidentified	135566	121763	99863.3	125408	136509	126206	187188	158253	213147	187416	163500	202067	295538	247796	304837	224395	233166	244772	115886	143023	128383	126725	152007	134601	243816	198780	218064	273762	183987	180150	213432	283828	278056	241890	240697	219429	233358	278733
22.403	279.215	unidentified	134444	92098.9	94389	86033.3	140136	76413.9	64884.4	113146	120772	55207.3	129267	114618	84485.6	135197	117760	107118	74241.2	86761.1	125700	115700	123489	100125	106755	115395	103678	122978	73670.9	99900	127482	64157.4	69732.6	146676	108348	78212.2	85584.5	81044	137420	101001
4.311	279.284	unidentified	31047.1	26870.2	33387.2	30782.5	30690	30820.9	20599.1	35202.7	25716.7	28620.2	28122.4	29882.2	40142.2	35735.5	29305.3	40875.2	28484.3	30238.9	34027.5	39393.3	50510	30071.9	25317.3	25867.6	27538.5	28862.3	29429.1	30447.9	27628.9	19249.1	28176.8	37455.3	35585.3	34546.7	28941.8	37827.5	32779.1	33336.4
3.614	279.972	unidentified	11776	12770.2	8925.69	9240	14149	15630.4	29475.2	20908.9	9126.67	12388.1	8330.84	15583.2	32002.2	7175.27	22481.9	17475.2	25319.6	22987.4	20378	13055.2	13674.4	9597.37	13084.6	6344.12	21390.6	13562.3	17207.3	9781.91	21067	6899.07	10952.6	34528.7	9676.84	18251.1	18875.5	10959.6	9441.74	15332.3
5.494	280.148	unidentified	62030.8	61072.3	30085.3	54690.8	86238	69003.5	67375.2	85764.3	58522.2	38181.7	52349.5	80676.6	51102.2	117520	89024.5	81522.9	72325.5	97569.5	87795.6	86061.9	105924	89088.6	69461.5	86595.1	60010.4	54619.8	94905.5	101523	82278.4	80870.4	56287.4	72885.1	68404.2	82858.9	84277.3	58241.3	53967	63539.4
1.064	280.159	unidentified	128761	117943	100505	115666	143000	74569.6	145352	75261.6	84202.2	120970	79648.6	110391	73491.1	133461	173912	102190	131864	209462	172478	209063	162577	115191	114951	113961	226130	131794	153533	101847	125241	157739	157038	141528	151688	136307	183521	174530	235497	197191
4.976	280.249	unidentified	55338.5	41152.1	41478.9	43218.3	87074	41985.2	41930.3	22426.8	39936.7	29462.4	51482.2	75841.1	23050	18550.5	26773.4	36423.8	17818.6	21597.9	83373.6	77953.3	99155.6	58000.9	59964.4	66286.3	42596.9	43138.7	38646.4	78644.7	32618.6	26122.2	21328.4	28460.6	29846.3	22560	20827.3	22471.6	51324.3	33177.8
3.11	281.033	unidentified	20647.1	28977.7	33210.1	41775	35015	48279.1	50379.8	45708	43096.7	50068.8	86588.8	30531.8	74174.4	52167.7	108613	66002.9	49550	77356.8	45223.1	66743.8	68128.9	36487.7	29451	62045.1	33594.8	52310.4	34684.5	75330.9	35413.4	39803.7	51392.6	54694.7	84329.5	49677.8	13400	80245	48980	40001
1.264	281.241	unidentified	398572	296091	499561	271703	243832	340310	23059.6	120606	3791.11	10937.6	2926.17	16997.2	2673.33	14182.8	4091.49	0	6941.18	2797.89	660042	367210	783194	426755	317556	450020	82954.2	17545.3	33759.1	13537.2	61411.3	29675	1290.53	6264.89	1560	7868.89	2036.36	8722.94	4562.61	8834.34
2.021	281.276	unidentified	25617.3	28266	17284.4	33594.2	30401	29660	75080.7	55904.5	58584.4	37133	62480.4	110841	170411	355931	145252	222919	230100	103148	43007.7	44000	233298	156614	96918.3	86643.1	60228.1	186156	123214	197862	113725	66471.3	74406.3	466703	382947	138887	241813	348847	324440	256784
1.052	282.174	unidentified	203538	138848	145338	131118	231633	166523	267288	122427	115901	192317	103080	126458	138697	128701	266548	156351	155844	338266	216884	204855	152483	127625	169066	221366	353307	273950	233010	178567	189191	176643	223599	326989	194400	176517	315718	237322	462732	283417
4.648	282.261	unidentified	228085	121280	110171	117809	152188	133405	138783	283422	121097	116061	112033	142142	328450	124162	147621	193581	94322.5	121224	120840	128930	229862	320922	107554	102884	113671	199429	130722	167657	75313.4	91746.3	109252	296848	174491	107668	107158	109307	98282.6	117268
1.784	282.262	unidentified	964158	663396	2.93802e+06	1.20992e+06	420389	969477	1.55751e+06	983181	128610	243721	87902.8	268756	110974	2.16069e+06	23985.1	43659	14001	172486	1.34094e+06	296850	5.73047e+06	3.40517e+06	325951	501758	894659	41900	296475	177031	309067	160650	53053.7	96274.5	69535.8	48941.1	43647.3	101733	78048.7	132987
6.044	282.263	unidentified	538449	459686	397796	449645	707798	406052	433382	375724	415793	321341	473782	674955	332523	285406	328306	369849	283856	304112	671659	506857	820424	571463	462001	499213	337853	487899	415768	670377	386175	361119	268825	344688	330253	343583	296828	355627	507590	461985
7.577	282.265	unidentified	183121	229632	92064.2	102929	190178	97845.2	125488	116464	241248	111371	145777	137802	161502	134184	151387	62802.9	159318	106225	177410	123149	228531	83112.3	143320	195249	154738	76434.9	119590	153224	183256	96746.3	125865	115268	123065	175297	104335	110071	73671.3	90713.1
1.021	283.097	unidentified	104225	114961	113276	83329.2	79230	97583.5	106999	199508	162078	98716.5	125102	76615.9	193223	204539	210976	287758	219068	263309	129785	106331	52048.9	132418	124158	170631	155412	143326	111872	134739	131461	98661.1	179889	169865	160228	236032	140759	155828	152827	143980
2.4	283.155	unidentified	35582.7	13531.9	11902.8	20195	51841	16727	44990.8	55861.6	34548.9	50594.5	23090.7	61733.6	54110	101739	71673.4	71221.9	52034.3	69864.2	32349.5	25544.8	41468.9	30111.4	49050	46002	26890.6	71677.4	50533.6	48234	14517.5	42561.1	18180	25352.1	15755.8	19971.1	31366.4	38485.3	33913.9	46845.5
7.614	283.265	unidentified	28351.9	35093.6	20700.9	15776.7	26617	14367.8	9344.04	20242.9	37251.1	13143.1	22058.9	14236.4	17257.8	13281.7	12309.6	8795.24	19813.7	11775.8	24900	13338.1	33066.7	15524.6	20658.7	37773.5	20344.8	11890.6	12695.5	15259.6	20473.2	9658.33	16020	12595.7	13134.7	18786.7	9220.91	12091.7	7142.61	14525.3
2.511	283.294	unidentified	70658.7	85007.4	60312.8	70360	52533	73333.9	50416.5	54715.2	48490	49918.3	29781.3	90329	514817	1.26455e+06	1.10774e+06	867067	706840	860884	89831.9	147731	309228	119454	119705	170441	278853	296851	209345	253940	152849	122077	612217	1.91697e+06	1.5254e+06	586878	1.17422e+06	1.08186e+06	1.54931e+06	883082
1.506	284.241	unidentified	31351.9	19260.6	10952.3	35905.8	22755	22732.2	12871.6	20254.5	16640	22136.7	12655.1	25000	174182	387885	165134	240328	209179	138841	24933	41075.2	91850	48293	39972.1	62552.9	21460.4	58163.2	34824.5	62130.9	20899	24320.4	127832	472139	504289	188126	227863	292195	305432	236847
5.991	284.277	unidentified	377256	258239	213525	377524	436037	280180	457214	446105	312263	408000	420016	382853	756994	637155	469547	601501	429206	455222	329721	417224	613223	574452	409748	351418	316483	362386	371510	482485	310934	295730	249899	407504	402217	238498	319482	310580	299623	485501
4.47	284.316	unidentified	160844	111446	113474	143805	231557	119611	86759.6	80154.5	72196.7	72251.4	92030.8	120779	70633.3	56926.9	72339.4	61421.9	52659.8	75235.8	160519	217227	437424	271609	254355	254249	131273	181108	149502	164759	840808	100383	71297.9	115826	98532.6	112580	109790	120319	162442	138140
2.477	284.316	unidentified	355208	234740	308013	405731	700025	335052	885017	515242	2.80494e+06	2.16236e+06	1.11778e+06	1.07388e+06	1.55519e+06	1.96213e+06	3.59403e+06	3.43498e+06	2.6705e+06	3.19624e+06	326668	681141	6.26711e+06	822978	442839	480828	427903	274981	276404	926931	918364	279641	1.10552e+06	2.87421e+06	991291	1.40817e+06	1.54193e+06	1.26768e+06	1.40721e+06	1.28355e+06
8.69	285.237	unidentified	15351	8547.87	13363.3	12825.8	17578	10636.5	19268.8	19167.9	18448.9	12756.9	16965.4	18757	24122.2	23180.6	23620.2	30692.4	24117.6	23714.7	9743.96	12210.5	21590	19357.9	17389.4	11752.9	16302.1	14623.6	17412.7	19735.1	16073.2	10801.9	26984.2	26448.9	20560	20406.7	18048.2	28808.3	35911.3	25398
22.372	285.241	unidentified	248874	136827	172892	164751	333471	152637	105826	104462	96551.1	94321.1	158205	165141	128163	110729	89123.4	170603	98713.7	79849.5	275523	262146	329187	246005	229661	204868	118660	136642	137817	183750	106348	104239	71646.3	140264	140044	72540	104966	124232	221068	130941
23.393	285.26	unidentified	58112.5	40017	29488.1	20819.2	51762	22638.3	28737.6	20965.2	47245.6	23714.7	31013.1	30482.2	32452.2	32231.2	21877.7	23219	49537.3	22964.2	46139.6	42811.4	55363.3	44699.1	42283.7	37335.3	25270.8	24073.6	15656.4	23887.2	25626.8	28005.6	21166.3	29810.6	39737.9	25836.7	24360	22906.4	34296.5	36267.7
1.311	285.272	unidentified	61439.4	43962.8	67088.1	69795	54197	53527.8	46507.3	45372.3	40531.1	41879.8	38929	70623.4	95411.1	303809	72269.1	119198	85759.8	42805.3	59630.8	67401.9	411620	193462	117555	109822	75657.3	169913	96960	160071	78051.5	57129.6	42590.5	231215	187347	61501.1	89323.6	154263	113723	93768.7
2.682	286.293	unidentified	297788	250520	217699	408921	484437	244478	313307	217846	305097	169512	240648	433875	101977	91824.7	164649	134184	60623.5	205213	303147	343092	668957	415969	431733	475133	309421	498350	378320	426271	1.00808e+06	278167	106278	152779	110627	128203	253423	220261	181897	298657
5.286	286.294	unidentified	148772	139879	63809.2	141192	245127	138976	37882.6	20993.8	31538.9	32567.9	37335.5	48177.6	14123.3	15228	13848.9	13169.5	15309.8	16033.7	225959	280445	467194	370622	283610	286148	53683.3	65291.5	46630	34853.2	39156.7	34061.1	10045.3	31637.2	22302.1	15737.8	40840.9	17217.4	44807	50849.5
22.539	287.259	unidentified	110707	49020.2	64025.7	79980	157361	62595.7	50608.3	50588.4	52941.1	55577.1	66011.2	63729	40036.7	37594.6	32371.3	58844.8	47543.1	31254.7	120529	98841.9	144533	135347	96156.7	89476.5	31596.9	52039.6	54706.4	75927.7	42206.2	50235.2	28620	27486.2	41876.8	22215.6	39718.2	37962.4	66611.3	39629.3
8.654	287.26	unidentified	15743.3	6658.51	7520.18	9834.17	24528	6547.83	11815.6	12893.8	7890	12078.9	13467.3	11172	27877.8	21088.2	20336.2	17591.4	21558.8	10389.5	12992.3	6946.67	12113.3	15487.7	4371.15	8556.86	15603.1	7936.79	10175.5	11520.2	9473.2	10492.6	11531.6	18510.6	22788.4	17543.3	16592.7	16427.5	20474.8	32587.9
1.611	287.793	unidentified	44011.5	58131.9	46488.1	45953.3	57967	97561.7	27113.8	56826.8	114384	61616.5	54393.5	86255.1	73247.8	113900	49406.4	80138.1	94620.6	29150.5	46108.8	21557.1	45261.1	22447.4	63878.8	48239.2	19419.8	156191	60159.1	66813.8	130543	65269.4	62388.4	166162	78402.1	98545.6	58176.4	93804.6	37619.1	64441.4
1.102	288.14	unidentified	2.69197e+06	1.8768e+06	2.14023e+06	2.99347e+06	3254851	1.92702e+06	1.39574e+06	1.65967e+06	1116090	1.75129e+06	1428200	1.23748e+06	277037	612424	729377	814644	431739	1.06408e+06	2.22414e+06	2.58513e+06	2.84449e+06	2.57358e+06	2.39264e+06	3.72884e+06	1.0072e+06	1.31047e+06	1.71181e+06	2.00252e+06	1.13325e+06	1.73017e+06	1.10713e+06	774779	1.13053e+06	864480	709327	1.36173e+06	784632	1.73117e+06
13.417	288.793	unidentified	293033	290843	378361	421588	526911	433909	469128	282987	324101	554994	501498	353727	588371	416201	397682	341505	800946	367753	419298	377268	579822	400463	322565	342471	423307	486492	524777	535502	396186	341636	443923	551066	274713	623907	730965	516429	160352	485985
1.614	288.794	unidentified	6.02365e+06	8.98273e+06	7.31768e+06	5788705	5008170	7.2758e+06	5.15848e+06	8.92142e+06	7.90498e+06	6.4734e+06	7.96691e+06	9.7152e+06	9.47398e+06	8.30454e+06	7.95564e+06	7.38851e+06	7.21773e+06	8.32262e+06	5.62153e+06	4.79379e+06	4.24988e+06	4.57551e+06	7.97686e+06	4.21471e+06	6.36825e+06	8.10394e+06	7.70141e+06	5.76991e+06	7.65744e+06	6.22359e+06	8.93861e+06	1.36101e+07	5.97835e+06	9.89573e+06	8.48132e+06	8.74001e+06	6.45881e+06	5.69269e+06
1.275	288.931	unidentified	12925	22885.1	16088.1	8505.83	17062	21013	17956.9	41789.3	39836.7	28256.9	45725.2	26491.6	53804.4	38309.7	20375.5	40378.1	38952.9	19948.4	14491.2	4837.14	21770	15849.1	18066.3	13646.1	12208.3	32389.6	21618.2	14025.5	39594.8	15676.9	13548.4	34666	26873.7	28887.8	20355.5	15056.9	20359.1	31007.1
1.874	291.236	unidentified	12532.7	6147.87	6871.56	10255	20953	13648.7	2058.72	3244.64	750	5275.23	1039.25	5196.26	354.444	1900	1889.36	2198.1	4699.02	1152.63	28881.3	57141.9	25436.7	27108.8	16800	23957.8	4908.33	5389.62	3147.27	2388.3	5017.53	4409.26	315.789	1790.43	936.842	1114.44	1106.36	1977.98	9661.74	6697.98
8.967	292.185	unidentified	118134	41810.6	48426.6	112712	178269	72760.9	10580.7	21533.9	20561.1	5992.66	18220.6	4071.03	21368.9	4287.1	8379.79	9290.48	10141.2	10462.1	146388	96830.5	59822.2	84150.9	50690.4	100599	24028.1	18012.3	11203.6	18721.3	8707.22	19037	10526.3	7075.53	15922.1	7347.78	3406.36	15105.5	7066.09	7867.68
1.172	293.237	unidentified	570399	400643	861406	493368	323321	390144	8851.38	135512	2898.89	14111.9	3076.64	15078.5	1994.44	2630.11	4236.17	0	486.275	8054.74	1.33302e+06	607130	1.10184e+06	498799	474199	753768	54974	7791.51	40220.9	7251.06	21639.2	25752.8	4101.05	598.936	934.737	413.333	860.909	1911.93	2948.7	3405.05
6.135	293.266	unidentified	25306.7	21243.6	9754.13	12605	25160	14013.9	19593.6	14621.4	28107.8	13287.2	16923.4	16101.9	22210	13583.9	19388.3	10351.4	16374.5	16967.4	24925.3	18044.8	25531.1	12119.3	18770.2	19687.3	14657.3	16250.9	20205.5	17977.7	24078.4	11172.2	17649.5	13369.1	16353.7	19056.7	12940.9	15013.8	9191.3	13628.3
13.646	294.932	unidentified	27028.8	39364.9	29602.8	25071.7	18401	26530.4	25160.6	26646.4	46981.1	28478	32829.9	24145.8	42806.7	42612.9	37335.1	36976.2	33156.9	37836.8	40736.3	19323.8	15934.4	19787.7	26066.3	27054.9	40745.8	27315.1	21806.4	22229.8	33127.8	42213.9	42997.9	40419.1	44336.8	51048.9	30793.6	27437.6	25403.5	30520.2
5.522	295.175	unidentified	166912	197702	135994	115991	139749	137685	118124	121505	130877	116529	116582	138225	221331	166674	153911	185537	150253	155216	172536	171206	189230	147278	166584	149869	151945	169569	123974	153459	111738	101076	138335	174581	169317	173966	143208	163972	140961	170970
1.259	295.258	unidentified	2.82832e+06	2.15595e+06	3.76269e+06	2.07759e+06	2063079	2.49909e+06	164988	626151	17496.7	60544	34461.7	121332	13545.6	90373.1	43479.8	3248.57	11479.4	68767.4	4.90834e+06	2.74198e+06	4.97203e+06	2.72802e+06	2.4148e+06	3.43497e+06	833830	150550	354283	155756	501469	223606	15922.1	1046.81	2430.53	23463.3	15714.5	116602	32665.2	74287.9
4.377	295.282	unidentified	162822	157907	141490	106018	183523	141784	125865	139896	90008.9	154741	129551	145180	212472	192644	164719	160778	172532	144401	231343	249914	226268	158963	163040	135865	109252	127754	159653	188612	161299	132186	156017	193815	172309	193943	175341	168205	182976	188738
1.01	296.046	unidentified	164633	140877	155298	122881	137191	152156	32345.9	34821.4	49102.2	22296.3	62620.6	41431.8	9906.67	16186	11634	19948.6	4595.1	17770.5	220521	90036.2	239062	205322	156786	187297	33269.8	30796.2	42946.4	24703.2	60287.6	63121.3	14537.9	16806.4	10070.5	14843.3	6783.64	7862.39	2595.65	5874.75
1.072	296.188	unidentified	85438.5	58475.5	64729.4	78015	65682	85833.9	127021	54669.6	45748.9	92927.5	68614	71146.7	63205.6	26034.4	85709.6	66516.2	47155.9	132480	98778	93261	100251	49150	89085.6	33585.3	145996	88307.5	105938	41545.7	100237	97770.4	145138	91076.6	68065.3	81555.6	106208	46616.5	153092	110295
1.023	296.259	unidentified	464428	292582	624774	265041	317610	334143	653.211	88833.9	2831.11	6066.97	1534.58	12126.2	3901.11	260.215	6379.79	684.762	806.863	5089.47	716055	423867	753677	501010	330889	560663	91890.6	20707.5	42783.6	21593.6	58629.9	25840.7	493.684	441.489	0	197.778	265.455	7279.82	3630.43	7390.91
7.572	296.274	unidentified	126812	148962	56480.7	67935	150621	54628.7	74574.3	72368.8	189286	59076.1	89827.1	76058.9	89843.3	95147.3	84022.3	41381.9	104386	72711.6	89217.6	88432.4	131647	41379.8	72754.8	137704	100840	52118.9	69952.7	92561.7	101188	36775.9	65175.8	63628.7	60666.3	98408.9	71875.5	86224.8	51716.5	54276.8
10.116	296.789	unidentified	2.98385e+06	4.64139e+06	3.38331e+06	3.02161e+06	3463972	3.5312e+06	1.50868e+06	3.54641e+06	3.32087e+06	3.38712e+06	1.99464e+06	3.69868e+06	4.92603e+06	5.24417e+06	4.67151e+06	4.29621e+06	2.60238e+06	2.78317e+06	3.30249e+06	3.01175e+06	3.66777e+06	3.00285e+06	3.6669e+06	3.27748e+06	4.42239e+06	4.41379e+06	3.09831e+06	4.06434e+06	3.17114e+06	2.09879e+06	2.59539e+06	4.68009e+06	3.90964e+06	5.68211e+06	2.27886e+06	3.56687e+06	2566880	4.558e+06
5.565	297.155	unidentified	18765.4	20055.3	16003.7	7401.67	13930	10670.4	14570.6	15821.4	27981.1	16435.8	19320.6	20155.1	28590	22593.5	22112.8	272942	18225.5	17093.7	16046.2	13393.3	14496.7	101130	12306.7	18242.2	16449	16484.9	159606	21494.7	16499	15269.4	17025.3	34552.1	25005.3	29324.4	20643.6	17018.3	22000	21712.1
22.281	297.237	unidentified	199739	96340.4	129792	151731	262768	123790	131644	126836	92797.8	111339	148172	144539	96998.9	66935.5	69252.1	114380	63019.6	62958.9	215447	183797	306790	257365	171987	165091	96989.6	107512	123421	178706	72753.6	96087	55227.4	80214.9	90469.5	71811.1	57382.7	66940.4	172731	77008.1
7.484	297.242	unidentified	17288.5	9370.21	11585.3	23105.8	22730	16609.6	15085.3	20939.3	11400	16532.1	12880.4	18358.9	16682.2	18172	18704.3	25914.3	21461.8	15318.9	20724.2	13601.9	29044.4	20333.3	20563.5	31626.5	19611.5	26017	14868.2	30844.7	13857.7	20142.6	15223.2	19005.3	18613.7	17142.2	16858.2	23905.5	39375.7	25135.4
1.41	297.274	unidentified	356500	197641	772656	286948	182260	432926	251084	123451	9307.78	28067.9	27764.5	43272	18193.3	264995	17917	14261	10996.1	25000	567846	439294	884234	958689	186615	252806	116056	64023.6	48122.7	41891.5	57548.5	97512	17889.5	26161.7	41258.9	17354.4	20599.1	37839.4	25799.1	80507.1
7.536	297.282	unidentified	12233.7	20620.2	5659.63	7722.5	18147	5971.3	9250.46	6582.14	24420	8064.22	8095.33	10301.9	8913.33	8596.77	8758.51	3544.76	8042.16	7812.63	12390.1	7166.67	12590	5864.91	9833.65	14321.6	13154.2	5155.66	8664.55	8779.79	13528.9	5665.74	7097.89	7370.21	8304.21	10383.3	7610	11095.4	4804.35	8051.52
8.964	297.792	unidentified	189870	237704	215960	146838	161721	212660	203302	179479	300523	201547	163543	217448	218977	246456	177266	193786	223436	259013	205722	193372	212523	138941	136860	182127	226167	161110	211774	252055	209914	226982	275159	182185	271503	220171	118985	169507	144098	261083
22.236	298.247	unidentified	26710.6	17576.6	17979.8	20514.2	39666	28750.4	18824.8	16789.3	11320	17378	25398.1	18363.6	13355.6	10458.1	7935.11	14912.4	13094.1	7795.79	39014.3	26278.1	51636.7	23747.4	23659.6	27120.6	15982.3	24684	14995.5	21436.2	11772.2	13951.9	8803.16	7961.7	12143.2	10842.2	6953.64	14102.8	19750.4	6476.77
5.004	298.26	unidentified	624104	381193	635591	505182	571956	358468	200603	347527	207827	148776	240656	371154	102021	100355	140361	159975	96664.7	106526	846499	559407	906649	435761	624647	563558	222290	219233	235985	314538	160974	197082	100092	133896	115849	120587	137904	128970	219614	174094
5.249	298.331	unidentified	117547	63873.4	76769.7	96830	140786	73612.2	68503.7	63678.6	38332.2	55367	61633.6	62636.4	22427.8	22309.7	24326.6	36083.8	20546.1	25113.7	101645	136000	300777	182268	163460	166433	91169.8	104447	108913	108095	193265	67772.2	22792.6	42514.9	37154.7	32375.6	51709.1	63715.6	80977.4	63544.4
1.656	298.333	unidentified	16062.5	1585.11	10731.2	11222.5	8842	13379.1	7165.14	5945.54	14138.9	12144	18781.3	23443	868.889	2491.4	2335.11	1496.19	596.078	6124.21	24295.6	38180	24914.4	67845.6	31748.1	25688.2	4231.25	15280.2	23560	34037.2	1418.56	10198.1	5034.74	9323.4	1754.74	4982.22	10300.9	8562.39	46133	31442.4
2.565	298.334	unidentified	78777.9	240714	1.1158e+06	79476.7	98040	66640	169095	103580	84408.9	76889	77943.9	96484.1	145803	89934.4	1.0033e+06	161465	85837.3	74371.6	75480.2	879714	1.48874e+06	145661	266991	310107	119059	69306.6	89802.7	334539	103287	83835.2	101733	123966	74320	97064.4	86416.4	57251.4	65727.8	42330.3
10.013	298.787	unidentified	4.64337e+06	2.69248e+06	4.94235e+06	3.81402e+06	4879342	5.06555e+06	5.54996e+06	5.08427e+06	3.65177e+06	4.96413e+06	4.55361e+06	4.23669e+06	6.75662e+06	5.22494e+06	5.16236e+06	3.21824e+06	6.0507e+06	6.4903e+06	5.51942e+06	4.31503e+06	5.3784e+06	4.32504e+06	4.52199e+06	4.13194e+06	5.96925e+06	5.39865e+06	3.96518e+06	5.70337e+06	5.54928e+06	3.87899e+06	2.79025e+06	6.2558e+06	5.12601e+06	6090620	3.86142e+06	5.18332e+06	4.98431e+06	5397900
1.609	298.788	unidentified	3.89028e+07	6.75953e+07	3.07609e+07	3.30945e+07	35773432	4.44286e+07	4.30905e+07	40991850	61666960	4.72973e+07	5.71705e+07	3.69501e+07	6.33652e+07	4.70967e+07	5.97722e+07	5.71093e+07	4.38615e+07	6.06618e+07	4.20781e+07	3.51636e+07	4.24849e+07	2.65349e+07	5.12183e+07	3.94876e+07	5.40007e+07	4.94023e+07	5.37742e+07	5.13685e+07	4.33949e+07	3.73622e+07	5.21639e+07	7.28414e+07	5.80296e+07	7.09037e+07	50205680	5.28752e+07	3.70397e+07	5.00641e+07
13.262	299.255	unidentified	161892	23495.7	78188.1	41360.8	279479	43648.7	33662.4	10594.6	14633.3	26522	44539.3	42396.3	4214.44	2522.58	8275.53	11354.3	11814.7	3805.26	137816	235076	301151	144269	95450	80901	23771.9	26822.6	35430	75716	12640.2	16407.4	6067.37	3906.38	6373.68	6433.33	7421.82	392.661	30726.1	15423.2
13.835	299.256	unidentified	102987	33548.9	54593.6	41406.7	134587	34231.3	29178.9	11433.9	15254.4	21843.1	35544.9	39089.7	8283.33	12448.4	14288.3	15765.7	9925.49	10480	90164.8	122952	171527	109389	75387.5	72326.5	31553.1	20893.4	34376.4	83051.1	14591.8	21348.1	11908.4	9397.87	9290.53	9584.44	9339.09	8422.02	34904.3	22875.8
22.418	299.258	unidentified	298060	136901	154743	192383	384507	177620	122978	120038	123604	125295	192586	163247	126514	99841.9	92820.2	150093	129022	88588.4	330030	304781	347094	336676	245562	220494	115207	125312	118365	212490	101263	119972	80545.3	144176	146542	83407.8	98664.5	128937	210421	136180
1.749	299.288	unidentified	4.72184e+06	3.42943e+06	1.45692e+07	5.94624e+06	1707999	5.27393e+06	7.41136e+06	5.10847e+06	586267	1.4655e+06	538575	1.0627e+06	486426	1.0677e+07	108052	31145.7	66252	963413	6.78779e+06	1.5869e+06	2.87144e+07	1.73123e+07	1.54899e+06	2.2562e+06	4.4694e+06	192804	1.57354e+06	602733	1.87889e+06	799062	320751	76840.4	152635	205684	57150	460911	185035	460203
2.531	299.334	unidentified	11320.2	20334	178713	9923.33	9432	12027	24565.1	9193.75	12790	9155.96	10657.9	7758.88	15894.4	9473.12	174961	19541	9427.45	10098.9	15411	146890	217978	20471.9	45307.7	40635.3	9071.88	14392.5	9909.09	42689.4	17562.9	11553.7	12336.8	17106.4	12344.2	15524.4	13502.7	7683.49	5911.3	8604.04
6.046	300.274	unidentified	2.16302e+06	1.48024e+06	2.0594e+06	1.65864e+06	2830693	1.43684e+06	1.26854e+06	1.35316e+06	1.29991e+06	939770	1.41413e+06	2.11728e+06	970693	827357	942027	1.01674e+06	723684	815391	2.54107e+06	1.95751e+06	3.52247e+06	2.28459e+06	1.94606e+06	2.21245e+06	969571	1.47058e+06	1.25398e+06	2.06657e+06	1.12769e+06	1.02618e+06	812578	1.01928e+06	885844	809458	810956	1.10138e+06	1.45869e+06	1.34078e+06
9.891	300.785	unidentified	1.93212e+06	990995	1.93358e+06	1.64074e+06	2035872	2.11019e+06	2.48135e+06	2.02019e+06	2.83164e+06	1.0702e+06	2.0937e+06	1.97914e+06	2.76696e+06	2.83821e+06	3.05063e+06	2.39295e+06	2.59446e+06	2.78583e+06	2.28761e+06	1.94117e+06	2.1791e+06	1.72458e+06	1.9861e+06	726761	1.39911e+06	2.37015e+06	2.23477e+06	2.38618e+06	2.64718e+06	1.12666e+06	2.93137e+06	2.92434e+06	2.386e+06	3.34461e+06	1.00149e+06	2.01978e+06	1.95159e+06	1.04932e+06
2.645	300.787	unidentified	1.53879e+06	2.38292e+06	1.74387e+06	1349700	1662385	1.66862e+06	1.82726e+06	2.14963e+06	2.70361e+06	3.50343e+06	2.0868e+06	3.72347e+06	2.70265e+06	2.49243e+06	2.35462e+06	2.30588e+06	2.26776e+06	2.29035e+06	1.66414e+06	1398560	2.04813e+06	1.4837e+06	1.97578e+06	1.48496e+06	2.08086e+06	2.29279e+06	1.99715e+06	2.22529e+06	3.28772e+06	1.88649e+06	2.23502e+06	2.79913e+06	2133840	2.48939e+06	2.13072e+06	1.98654e+06	1.79219e+06	1.92991e+06
8.961	300.788	unidentified	2.08562e+06	975021	2.05099e+06	2100620	2030852	2.34059e+06	2.01246e+06	2.65136e+06	1.68737e+06	2.7515e+06	2.33051e+06	2.41747e+06	2.3929e+06	2.94578e+06	2.45833e+06	2.37347e+06	2.39899e+06	2.19288e+06	2.21171e+06	2.17608e+06	2.82784e+06	2.07297e+06	1.56189e+06	1.47528e+06	2.19486e+06	2.38079e+06	2.43191e+06	2.69455e+06	2.69006e+06	1.66794e+06	2.09815e+06	2.06244e+06	1.88772e+06	2.76223e+06	2.7965e+06	1.798e+06	1.59422e+06	2.82426e+06
5.857	301.122	unidentified	317386	544035	393396	307046	389242	431930	373569	390462	302072	345469	424263	374295	485768	501165	240021	357812	329490	250720	484277	453181	481204	339329	508585	466931	236864	544917	347147	432449	581716	299190	453012	570588	237687	453054	226508	291171	313035	335701
19.78	301.123	unidentified	971743	1.30264e+06	1.00731e+06	981323	904842	1.19645e+06	850503	715366	1.3627e+06	1.06847e+06	1.12335e+06	941376	1.22744e+06	1.51514e+06	1.49834e+06	852064	1.24154e+06	1.19058e+06	1.29325e+06	1.09385e+06	921652	870445	1.0623e+06	1.10735e+06	878276	1.19088e+06	863256	1.06944e+06	1.43791e+06	964878	1.14898e+06	1.48226e+06	1.11538e+06	1.01223e+06	2.46522e+06	1.17302e+06	835785	1.13369e+06
8.975	301.123	unidentified	473304	730822	454622	316447	350744	559734	378768	347601	634257	471077	313376	348494	586560	530338	641294	421139	375454	557807	535430	532767	434227	337825	400574	440065	607355	381122	331143	348435	568000	526713	566537	536768	530408	626461	466284	454214	255617	475844
15.033	301.124	unidentified	1.56332e+06	2.53401e+06	1.65205e+06	1.44864e+06	1523853	1.75176e+06	1.4695e+06	1.6515e+06	2.38312e+06	1.72021e+06	1.53004e+06	1.42939e+06	2.98509e+06	2.22812e+06	2.15158e+06	1.92255e+06	1.89243e+06	2.46818e+06	1.90527e+06	1615840	2.13483e+06	1.46673e+06	1.71056e+06	1.6864e+06	1.85691e+06	1.53568e+06	2.23545e+06	2.12556e+06	2.03086e+06	2.26355e+06	2.14855e+06	2.0925e+06	2.20612e+06	3.00646e+06	1.66115e+06	1.89604e+06	1.30519e+06	1.57761e+06
9.919	301.125	unidentified	278059	622113	419380	207898	194282	370569	219891	219279	456878	314863	269875	222852	577893	581588	542382	398327	448894	690175	252902	366131	31538.9	169244	244933	256291	487365	302168	238183	197311	580291	320921	745781	581163	461296	841847	555106	292839	203821	349217
13.634	301.125	unidentified	937108	1.52302e+06	945773	872348	824383	974729	899591	1.01752e+06	1.25214e+06	1.01642e+06	1.01402e+06	901005	1.39169e+06	1.29207e+06	1.19269e+06	1.13256e+06	1.06156e+06	1.345e+06	1.05576e+06	817363	946820	713599	855572	921326	1.16813e+06	927601	1.06582e+06	914814	1.16591e+06	1.02024e+06	1.18433e+06	1.17221e+06	1.2388e+06	1.67433e+06	1.0267e+06	1.00043e+06	692114	945669
20.435	301.126	unidentified	1061550	1.42908e+06	972975	823676	850377	1.14691e+06	998402	978722	1411940	1.00218e+06	1.0965e+06	1.07948e+06	2.15005e+06	2.02555e+06	1.31671e+06	858026	1.27256e+06	1.0555e+06	1.09118e+06	813864	863577	827956	1061200	975775	1.2465e+06	1.19691e+06	278730	1.14653e+06	1.29612e+06	1.16095e+06	1.29191e+06	2.25804e+06	1.21175e+06	1.16287e+06	1.11801e+06	1.19087e+06	837657	1.14376e+06
1.508	301.269	unidentified	2.29258e+06	1.97034e+06	1.67484e+06	2803680	2137980	1.99248e+06	1.61999e+06	1.79945e+06	1.76133e+06	1.8463e+06	1.77182e+06	2.66528e+06	8681550	1.68333e+07	9.47876e+06	1.15847e+07	1.01564e+07	7.01659e+06	2.62095e+06	2.92727e+06	8.10111e+06	4.13161e+06	4.45438e+06	4.86008e+06	2.39087e+06	4.95102e+06	2.95414e+06	5.27502e+06	2.69762e+06	2.61344e+06	6.34051e+06	2.06717e+07	2.06122e+07	9.01843e+06	1.06636e+07	1.43477e+07	11284240	1.10434e+07
22.521	301.271	unidentified	105656	40962.8	55711.9	63808.3	125530	53183.5	38356	42114.3	30182.2	28375.2	65896.3	48727.1	30933.3	30828	29105.3	42373.3	26967.6	19863.2	99715.4	101591	125676	102845	68964.4	86360.8	37058.3	43010.4	39780.9	67518.1	34194.8	36263.9	20057.9	34269.1	32701.1	23035.6	30620.9	29258.7	57795.7	32610.1
16.496	302.126	unidentified	119434	124152	283824	108809	155301	140454	258199	259082	161854	299726	130629	143674	182870	234938	220531	159021	161990	212253	100685	142621	156639	123934	153037	183967	301643	92834	158336	294670	209726	178399	232375	175189	150471	199139	110141	177213	135989	306476
13.682	302.127	unidentified	112729	204544	114650	98231.7	99477	130248	114798	116615	159936	145650	145492	115925	207773	185970	173483	159107	126930	202875	116759	115561	101633	89306.1	128607	128929	147455	115439	142138	126447	161630	137753	210827	141365	177922	239420	154303	124471	86229.6	152623
12.777	302.127	unidentified	106194	82169.1	151577	58770.8	99433	119899	83467.9	109910	191817	79958.7	107524	128931	109454	113053	102274	44587.6	83862.7	167176	79111	86474.3	66768.9	84335.1	102040	95325.5	101839	82234.9	111155	66183	111903	88350.9	106445	119946	93664.2	135522	66648.2	61692.7	81354.8	100361
20.39	302.13	unidentified	136975	196157	151560	122589	118336	227663	124522	228154	251627	167520	133937	165776	193609	241380	244150	161974	216578	174005	157733	128865	185136	101405	171116	148363	179017	193723	135632	186635	206929	203859	198447	325495	214375	129404	254426	172943	106094	167740
1.017	302.151	unidentified	254359	205040	344597	333924	347682	250810	176655	124401	115388	178935	137218	146183	42517.8	98949.5	113715	94495.2	54340.2	115754	411162	435897	557669	380007	321159	465105	193746	203744	215818	181195	195586	161817	107964	116336	123631	137761	112158	144905	122646	180589
1.608	302.783	unidentified	2.13729e+06	2.62004e+06	1.97278e+06	855163	1538202	1.89146e+06	1.46285e+06	1.89134e+06	2.46002e+06	1.50517e+06	2.94204e+06	2.44722e+06	3.26709e+06	2.47535e+06	2.66597e+06	3.28585e+06	3.1339e+06	3.36913e+06	2.03104e+06	2.11076e+06	1.68908e+06	1.73678e+06	2.37488e+06	1.84024e+06	2.47503e+06	2.85654e+06	1.76005e+06	2.64798e+06	2.74567e+06	2.34693e+06	975051	2.06735e+06	2.40051e+06	2399070	2.86389e+06	2.08497e+06	1.79604e+06	2.22992e+06
9.948	302.783	unidentified	236779	143182	217099	51065.8	181363	211814	247801	178708	351740	87211.9	233691	185285	314811	165040	348517	264191	302843	314846	250740	209949	208810	163900	219104	181496	324497	196081	114066	208667	317591	273024	315469	227931	209411	406747	257265	229694	228784	246426
16.836	302.783	unidentified	217659	150434	167475	136180	188749	157334	91045	227591	144566	213393	181232	198956	254917	210131	119903	115421	249691	119445	68138.5	157646	132310	173307	126998	153799	146620	82246.2	158008	107835	101756	133342	159726	223694	255655	323661	140870	193628	99354.8	139572
1.873	303.122	unidentified	15391.3	18361.7	6544.95	37097.5	26826	15232.2	15878.9	32494.6	27484.4	17401.8	39060.7	14776.6	22334.4	20428	13072.3	30866.7	29065.7	24283.2	16636.3	36934.3	29677.8	30840.4	29859.6	27964.7	40364.6	35306.6	25890	40745.7	21775.3	40432.4	37025.3	40014.9	35140	45094.4	47680	28543.1	100369	72652.5
4.577	303.202	unidentified	20492.3	12151.1	15534.9	21665	25831	12522.6	28221.1	35341.1	21674.4	21977.1	26180.4	27411.2	26785.6	36074.2	23045.7	16166.7	13348	21111.6	28354.9	17235.2	43392.2	27105.3	15484.6	16150	39061.5	24299.1	32995.5	51663.8	23628.9	22843.5	15071.6	16007.4	21397.9	12835.6	14664.5	19625.7	27217.4	27474.7
7.579	303.286	unidentified	147031	220084	76498.2	82529.2	157298	72813	89096.3	98080.4	216776	106943	133371	112750	123493	103934	133600	57873.3	157932	99809.5	147699	94594.3	204718	67169.3	109428	153458	136782	71227.4	121075	128970	160714	57371.3	105502	121240	104244	157871	102407	100834	71483.5	61688.9
1.512	303.948	unidentified	51794.2	92177.7	84847.7	27414.2	83506	66267	75197.2	95831.2	103666	89946.8	105074	142159	191504	146580	115291	94841	98839.2	125117	82523.1	24765.7	35401.1	46321.1	76680.8	38837.3	92674	118128	92016.4	86600	120257	76290.7	85729.5	126464	115876	141416	150581	106239	50540.9	109095
5.794	305.219	unidentified	26709.6	21226.6	43016.5	34929.2	24848	26865.2	32380.7	26633.9	15226.7	20384.4	22805.6	17787.9	12810	37115.1	14837.2	13525.7	11730.4	10136.8	28422	27698.1	70253.3	28500	31017.3	31114.7	26618.8	16768.9	20065.5	27257.4	21199	17846.3	12658.9	11947.9	9507.37	9567.78	10571.8	14185.3	17364.3	22722.2
8.042	306.152	unidentified	609014	993566	654405	1.21412e+06	1485879	526603	212588	475027	210093	185760	339269	310791	2875.56	24888.2	85217	35126.7	41011.8	57165.3	307691	1.07004e+06	567669	1.26025e+06	711243	1.34893e+06	145806	74000.9	484747	645183	110426	362485	50742.1	40477.7	37117.9	20402.2	101176	87567.9	108683	136110
2.437	306.155	unidentified	1.05931e+07	1.09846e+07	1.12103e+06	8.73769e+06	11194648	4.06137e+06	1.20088e+06	1.2718e+07	1.96745e+06	465593	2.17373e+06	1.59517e+06	80992.2	170435	602393	220654	210392	312303	4.58455e+06	8104220	1.02793e+07	1.54865e+07	1.66265e+07	5.30893e+06	1.77156e+06	1.5521e+06	3.16218e+06	3.29324e+06	1.73778e+06	5.60882e+06	91570.5	84194.7	162038	126498	936648	2.72041e+06	563397	612179
2.182	306.655	unidentified	4.31837e+06	558973	259516	2.16639e+06	3458595	2.06501e+06	382094	846658	402428	92460.6	1.38499e+06	582876	7623.33	6943.01	48042.6	23101	27184.3	41361.1	1.91703e+06	1.8483e+06	2.84494e+06	4.52217e+06	3.02399e+06	3.54635e+06	300118	578175	873885	310223	286001	1.22333e+06	11791.6	13331.9	14609.5	9015.56	30459.1	422188	93217.4	38733.3
8.132	307.175	unidentified	71423.1	67768.1	85745.9	75860.8	72826	73985.2	50680.7	47365.2	74717.8	67235.8	59242.1	80260.7	90768.9	96650.5	75336.2	81386.7	50987.3	59276.8	74101.1	106453	114148	59705.3	54637.5	69815.7	60003.1	71103.8	58462.7	69318.1	77162.9	66270.4	55807.4	83269.1	79373.7	87547.8	59436.4	96417.4	56882.6	45420.2
7.102	307.231	unidentified	59947.1	74911.7	61133	66788.3	59756	63172.2	92424.8	61713.4	110790	85790.8	73102.8	83963.6	125536	109315	177485	113522	124498	127592	66861.5	76516.2	59085.6	63539.5	78222.1	70561.8	104473	94991.5	99359.1	119476	103151	107059	128604	141599	128253	110700	110765	103882	116410	110903
2.097	308.274	unidentified	248393	71144.7	208980	250093	170700	98717.4	64699.1	423021	18304.4	16693.6	38751.4	68826.2	7534.44	57389.2	10562.8	1133.33	4976.47	11445.3	162359	67622.9	283320	193446	107213	240449	66308.3	38281.1	25896.4	26445.7	76732	68725.9	17497.9	0	1976.84	17276.7	2271.82	11048.6	17716.5	21682.8
10.257	308.277	unidentified	64514.4	19396.8	37631.2	52545	43346	31849.6	11640.4	51264.3	1350	543.119	4629.91	3113.08	570	5143.01	655.319	315.238	0	662.105	130303	61725.7	153783	124788	62489.4	136031	17194.8	5976.42	4850	2201.06	3865.98	2464.81	463.158	289.362	740	243.333	230	4546.79	0	13078.8
9.185	308.278	unidentified	32913.5	7069.15	19771.6	28685.8	34490	16461.7	8559.63	17650	2737.78	2171.56	5619.63	4687.85	1650	2158.06	1332.98	1247.62	1247.06	972.632	55404.4	35857.1	77106.7	52683.3	25783.7	39449	5382.29	5347.17	4187.27	10695.7	3849.48	4783.33	1349.47	1148.94	1048.42	302.222	1823.64	7665.14	5106.96	5087.88
5.435	309.261	unidentified	137720	73877.7	70877.1	50742.5	216239	76333.9	34603.7	23900	18611.1	47089.9	24357	77399.1	15634.4	18014	12240.4	22515.2	12433.3	16884.2	233826	159890	200106	143016	110854	147129	17746.9	21145.3	20368.2	88056.4	34842.3	28125.9	25490.5	16670.2	19730.5	9731.11	16687.3	10826.6	65913	21464.6
2.059	309.274	unidentified	3.0942e+06	1.95597e+06	3.37493e+06	2.87275e+06	2849800	2.31852e+06	280757	935707	18414.4	109857	46024.3	205938	18758.9	77303.2	13724.5	1130.48	5393.14	28662.1	4.55351e+06	2.23848e+06	6068880	3.3858e+06	2.67901e+06	3.43728e+06	418435	109641	240510	133966	429919	158109	5792.63	1329.79	2095.79	14761.1	6663.64	76284.4	23615.7	43590.9
1.617	309.812	unidentified	1.7602e+07	3.53468e+07	1.5233e+07	1.4615e+07	23187654	1.88058e+07	2.24558e+07	3.07357e+07	3.21324e+07	2.12769e+07	2.40095e+07	2.54736e+07	3.72315e+07	2.91909e+07	2.0316e+07	2.90211e+07	2.60765e+07	3.03032e+07	1.39778e+07	1.49163e+07	2.26215e+07	1.40157e+07	2.56921e+07	1.50561e+07	2.3926e+07	2.92651e+07	2.72821e+07	2.60922e+07	2.15995e+07	2.45038e+07	2.61884e+07	3.38674e+07	2.64829e+07	32473680	21243680	2.12179e+07	1.54568e+07	2.46208e+07
18.272	309.813	unidentified	1.30965e+06	2.3857e+06	1.43778e+06	694432	2059825	558683	1.28041e+06	2.34651e+06	1.27818e+06	1.22148e+06	1.76057e+06	2.8773e+06	2.5562e+06	2.59658e+06	1.42853e+06	1.80102e+06	1.85623e+06	1.77337e+06	1.28962e+06	1.61143e+06	1.7643e+06	1.35388e+06	832196	719742	3030475	1.31357e+06	1.64235e+06	2.47906e+06	1.50565e+06	2.2786e+06	1.0743e+06	1.68591e+06	2.27557e+06	1.00537e+06	1.12265e+06	2.13178e+06	1.33605e+06	1.36611e+06
2.074	310.221	unidentified	21042.3	11135.1	10545.9	20277.5	33309	29984.3	18323.9	12843.8	13391.1	21002.8	11882.2	13571	35045.6	26641.9	27641.5	21181	25386.3	21294.7	80080.2	141423	74761.1	43328.9	16613.5	24523.5	19197.9	17787.7	22502.7	23820.2	19403.1	18722.2	45092.6	28987.2	23260	21102.2	28560	29226.6	46028.7	42014.1
1.096	310.269	unidentified	167031	123712	176502	82331.7	100349	107456	7477.98	105646	2973.33	2391.74	738.318	3402.8	5500	3839.78	4370.21	0	1034.31	3714.74	337563	196448	296449	168269	143697	168240	36590.6	2789.62	15970	12987.2	22891.8	24252.8	1003.16	1094.68	875.789	3084.44	0	13596.3	1822.61	16.1616
6.133	310.295	unidentified	967810	1.14856e+06	592845	571784	900087	563347	668505	714459	1358970	599380	767444	857879	955283	753103	889573	591978	837877	680525	896579	708713	1.26738e+06	571306	782765	951498	836296	654763	769573	703416	1.06696e+06	503669	747166	806137	713536	1.10082e+06	709577	772433	522442	614788
10.02	310.812	unidentified	151874	196366	158950	93145.8	73540	158605	140457	152923	212788	85908.3	153064	135403	241474	214526	226806	142551	175179	229717	129735	127159	137457	100912	134869	127881	201655	154647	147360	206102	182354	173093	262054	210430	157656	195704	205821	97210.1	97457.4	182645
13.866	311.112	unidentified	74874	37742.6	50840.4	58414.2	57289	78088.7	73170.6	73116.1	111168	35433.9	33358.9	73643.9	53793.3	49382.8	156390	65573.3	79431.4	87496.8	79951.6	48323.8	108250	71333.3	80618.3	75816.7	48124	90064.2	33769.1	47898.9	60618.6	52046.3	125018	152580	83618.9	77066.7	43297.3	94172.5	69747.8	88598
1.455	311.255	unidentified	6726.92	8625.53	9533.94	12070.8	9758	18502.6	12673.4	12416.1	6471.11	10305.5	14217.8	24831.8	23276.7	54651.6	20658.5	30154.3	28113.7	12921.1	23328.6	19069.5	81625.6	221131	46950	39648	18091.7	31531.1	72188.2	26867	18316.5	20837	20893.7	80829.8	82774.7	24127.8	35464.5	72806.4	55529.6	45621.2
8.182	311.257	unidentified	33392.3	8101.06	15339.4	18805	40704	11145.2	10847.7	8747.32	4370	10031.2	9703.74	9271.96	12958.9	7538.71	9203.19	11205.7	9200	5962.11	27196.7	28265.7	41478.9	32407	28247.1	24929.4	9054.17	11601.9	8119.09	11085.1	7732.99	11772.2	6874.74	8062.77	8950.53	6256.67	7120	6713.76	14011.3	11782.8
22.32	311.258	unidentified	171961	87953.2	112542	118123	232348	97355.7	102481	84871.4	63338.9	83689.9	130073	104208	86955.6	71548.4	61462.8	116910	89681.4	58095.8	162441	172090	235522	173808	157878	135675	83016.7	95500	99482.7	125214	84455.7	78405.6	58138.9	80829.8	93807.4	45417.8	76285.5	84190.8	145774	73077.8
1.719	311.291	unidentified	261369	57178.7	277818	286515	75571	74817.4	116289	129938	19295.6	61013.8	17024.3	55103.7	6067.78	135987	6464.89	5024.76	4266.67	24654.7	305126	70307.6	395799	271523	70314.4	147594	56007.3	12445.3	44059.1	23438.3	43403.1	2103.7	17256.8	9793.62	17346.3	13636.7	5218.18	15229.4	13254.8	13936.4
1.615	311.809	unidentified	2.47808e+07	4.78578e+07	2.09456e+07	2.46484e+07	24498878	3.16838e+07	24791000	3.24991e+07	4.38181e+07	3.19053e+07	3.15981e+07	2.5287e+07	4.70394e+07	3.97608e+07	3.24104e+07	4.27113e+07	3.48267e+07	3.53738e+07	2.92111e+07	2.50651e+07	3.49651e+07	1.87243e+07	2.95907e+07	2.1094e+07	2.07414e+07	4.27471e+07	35005160	3.85135e+07	2.92702e+07	2.56584e+07	3.13317e+07	5.30955e+07	3.896e+07	4.31448e+07	3.82732e+07	2.82806e+07	2.94388e+07	3.75271e+07
1.524	312.09	unidentified	644542	492182	805522	1.01732e+06	906081	751233	757100	203584	1.03317e+06	782245	1.38034e+06	772495	751429	300261	232010	247824	62887.3	201481	814674	581949	952651	1.19101e+06	1.06965e+06	911676	164989	312622	210740	394506	486808	483156	377061	118200	388921	313949	169218	204075	190717	208252
1.147	312.284	unidentified	544404	515777	917212	447055	343620	492257	5808.26	152821	10297.8	18396.3	6800.93	21682.2	20901.1	50173.1	17276.6	20249.5	20077.5	16007.4	1.26474e+06	763163	942918	597354	458297	774423	134898	28664.2	66602.7	29068.1	44178.4	75744.4	6802.11	47133	42840	19712.2	22761.8	54245	31288.7	20242.4
6.211	312.306	unidentified	38904.8	62975.5	45144	37435	42098	34901.7	34033	43045.5	44657.8	37091.7	38557	38845.8	40791.1	47748.4	55335.1	60047.6	36700	47058.9	49902.2	54057.1	71867.8	53186	53530.8	50131.4	33091.7	45068.9	33761.8	45548.9	60871.1	38833.3	39346.3	44323.4	59858.9	56027.8	49115.5	40797.2	26349.6	43006.1
7.485	312.309	unidentified	213189	279961	165694	167988	252175	169530	191234	191034	248410	175078	211738	196503	244181	240441	208237	165404	221596	191998	230214	180376	266833	159999	189863	229970	201421	169115	199306	177616	282642	150572	181107	200040	163029	230354	199875	188731	160782	188549
2.954	312.31	unidentified	363567	268520	190894	355373	496872	237250	174783	134846	118712	101738	198164	282387	25171.1	28817.2	57786.2	51796.2	27761.8	32634.7	279598	381761	858889	521189	492712	487703	257998	410901	326390	245171	734304	202936	45237.9	72984	71146.3	40280	124994	67238.5	96073	153543
3.899	312.347	unidentified	22975	28150	41323.9	41914.2	133960	36406.1	25713.8	44969.6	51317.8	30171.6	20652.3	42592.5	44068.9	35206.5	48453.2	28589.5	35724.5	50016.8	52022	54036.2	621226	34593.9	37388.5	44500	35024	37484	42694.5	59608.5	36900	26105.6	48411.6	39852.1	50735.8	32732.2	511383	33899.1	51783.5	30091.9
1.706	312.813	unidentified	735338	1.55452e+06	1.11462e+06	675102	608323	571358	815948	1.29858e+06	884526	413771	501960	983039	2.33287e+06	1.57837e+06	1.53945e+06	1.75052e+06	1.27728e+06	2.03417e+06	851889	419920	1.51689e+06	667929	1.49111e+06	1.09182e+06	1.14861e+06	2.19515e+06	1.63609e+06	1.07242e+06	1.07096e+06	1.15739e+06	1.98244e+06	1.85325e+06	897745	1.79982e+06	1.88291e+06	755810	900710	476370
12.386	313.256	unidentified	143818	71805.3	104347	140191	247175	116477	396894	417088	312291	364913	387329	511291	606008	680628	560331	789053	734545	397831	182943	161770	278393	267761	192649	156957	280626	391585	458609	617951	267271	225302	361288	688315	601799	382584	490937	752337	1.08712e+06	724449
11.299	313.257	unidentified	741917	489622	519951	599214	961451	581063	1533300	1.54576e+06	1.36246e+06	1.43262e+06	1.51083e+06	1.75979e+06	2.71332e+06	2.84686e+06	2.55071e+06	3.14826e+06	2.74663e+06	1.80784e+06	864262	591750	1.18054e+06	893392	842703	671158	1.16248e+06	1.66749e+06	1.74372e+06	2.00789e+06	1.13101e+06	1.0822e+06	1.59663e+06	2.52736e+06	2.79666e+06	1858060	2.05344e+06	3.03391e+06	3.97571e+06	2.84562e+06
15.521	313.257	unidentified	227261	183346	163207	258798	361200	147057	171915	124341	144969	147134	143384	172660	116340	143391	125268	146453	146894	106696	258843	227840	434542	310710	219305	213489	151950	157457	164863	224220	183461	125514	134924	112910	141119	112013	91567.3	119289	180686	148107
4.82	313.257	unidentified	75279.8	76376.6	76133.9	74617.5	115315	92260	64371.6	115689	75770	69701.8	80263.6	68023.4	51345.6	60548.4	52635.1	59261	53812.7	50000	126938	83794.3	149820	124170	91029.8	111124	87897.9	133079	83606.4	121287	65337.1	60545.4	56276.8	66962.8	97464.2	59777.8	55330	51210.1	74202.6	64598
10.274	313.259	unidentified	198589	165587	143341	204741	326671	143243	470846	456883	392491	427655	377034	420872	810474	677569	609719	876143	774884	548926	358086	202814	366599	264552	185637	235151	340127	524957	483371	587920	318546	293489	489457	763763	773040	488058	544955	790078	1.23611e+06	760887
14.333	313.26	unidentified	486114	363929	385961	505238	786180	374339	536020	524780	437099	431295	589281	632250	382690	375640	301123	368447	374759	319698	738656	523160	1.0474e+06	796084	630176	623425	456461	651446	528565	844771	423289	385861	248808	348650	407194	302768	264498	420100	544806	384306
13.214	313.26	unidentified	215993	100586	166243	206858	450930	148668	317523	311279	202603	274370	383966	406163	231701	216753	167848	224216	179510	170164	388718	287919	587594	415404	250142	311066	183925	291053	349871	465291	254614	191719	131941	195141	221323	167278	136670	225985	398049	243551
1.563	313.267	unidentified	195671	166454	158548	187828	187060	188991	203269	223962	187518	168128	170139	321752	1006370	1.95019e+06	1.59073e+06	1.48829e+06	1.19857e+06	1.2722e+06	250099	369425	909391	462364	381195	555634	673272	805907	618837	792520	432922	349141	955767	2.88638e+06	2.61602e+06	1.14783e+06	1.80183e+06	1.85299e+06	2155720	1.49189e+06
2.1	313.305	unidentified	366713	98324.5	553560	542592	117313	121159	310943	913186	78394.4	270544	64947.7	158763	47517.8	962465	51341.5	40152.4	1776.47	77651.6	439273	175968	472572	548028	134761	267580	173499	71698.1	101850	128644	107684	39875.9	50069.5	95546.8	93675.8	35781.1	36589.1	66967	68256.5	63128.3
7.538	313.313	unidentified	34640.4	37667	22697.2	20714.2	30365	21596.5	25393.6	25366.1	46666.7	21228.4	26947.7	31480.4	40255.6	27296.8	34294.7	20299	26473.5	36951.6	36281.3	25602.9	31482.2	24179.8	23324	28819.6	24194.8	21914.2	27610	25338.3	39525.8	19218.5	26996.8	19886.2	24381.1	34566.7	21824.5	26856	17104.3	25255.6
2.897	313.314	unidentified	57807.7	29085.1	14451.4	43259.2	73688	30977.4	27911	10992.9	11685.6	11322	29017.8	32217.8	4704.44	2638.71	8647.87	6760	2199.02	5831.58	29297.8	40687.6	108899	79264	84640.4	71323.5	35606.2	49169.8	55575.5	48124.5	128173	31175.9	3161.05	13188.3	6595.79	7730	16418.2	11078.9	14502.6	22920.2
15.564	314.261	unidentified	38117.3	27563.8	21684.4	36503.3	57352	27832.2	23041.3	24208	28898.9	18461.5	26600	33118.7	14797.8	18408.6	18154.3	15200	15367.6	19600	33790.1	41666.7	51851.1	52674.6	43700	31404.9	21277.1	25137.7	17790.9	38611.7	21574.2	32511.1	16242.1	16603.2	16115.8	21687.8	14353.6	20706.4	18149.6	18466.7
13.293	314.261	unidentified	24689.4	17320.2	18740.4	20581.7	53973	19622.6	42346.8	42072.3	25464.4	30552.3	42887.9	33706.5	24040	26586	12594.7	31761.9	25368.6	17601.1	45047.3	30554.3	71856.7	38300	46987.5	31108.8	33074	42711.3	33537.3	41654.3	25574.2	20890.7	15740	21025.5	27313.7	10742.2	20783.6	18325.7	47153	25296
4.143	314.328	unidentified	104426	73971.3	103687	149824	141356	98020	142295	86378.6	97320	65087.2	79840.2	154484	57860	39648.4	92295.7	65474.3	25655.9	162151	115304	108358	243769	143491	173843	215875	103206	205058	143985	156440	1.04418e+06	115237	45656.8	83955.3	64709.5	72608.9	137370	181500	101200	150544
1.402	315.285	unidentified	3.01557e+06	1.65797e+06	4.18884e+06	1.65312e+06	2082059	3.40838e+06	1.23145e+06	989263	61331.1	355340	344583	246677	149294	2.47063e+06	181253	68554.3	118264	152860	4.33902e+06	3.75914e+06	5.22467e+06	6608350	2.08868e+06	1.64062e+06	613746	659911	463993	237821	475588	1.12036e+06	133366	234447	357656	111831	136729	251026	241171	770074
8.664	315.285	unidentified	15251	5195.74	6374.31	12130.8	29759	8011.3	17045	14782.1	9646.67	11123.9	18234.6	18733.6	21981.1	22206.5	25809.6	30524.8	29277.5	18414.7	11962.6	15485.7	16456.7	15478.9	13084.6	13575.5	12456.2	19346.2	16802.7	20198.9	11801	12127.8	14282.1	19436.2	21911.6	13193.3	13381.8	17031.2	36527	20524.2
22.539	315.285	unidentified	95908.7	40298.9	43937.6	43570.8	117978	44722.6	29825.7	28962.5	38483.3	30801.8	63998.1	47607.5	27927.8	29181.7	25220.2	36453.3	28992.2	22249.5	79983.5	84220	99471.1	87964.9	61314.4	55292.2	28384.4	38435.8	38740	56863.8	28929.9	35113.9	12053.7	28556.4	34117.9	15118.9	31668.2	34048.6	45375.7	29704
8.912	315.805	unidentified	129531	222955	76777.1	51672.5	179338	94020	194283	149902	232606	152324	163702	159550	169967	264601	184244	159278	197923	176505	152175	130496	91301.1	149954	174275	152409	150719	184408	176396	171065	211720	154903	205569	245195	219894	186667	210719	166294	169887	119818
10.076	315.81	unidentified	143029	148680	116413	113062	82978	124020	110548	133729	242007	100461	149932	60321.5	193640	77348.4	191418	152666	166407	147429	130324	85584.8	95718.9	78126.3	110729	118936	171175	109382	100826	129260	141272	139582	152357	183403	140033	234783	137269	115910	95041.7	123246
2.492	316.306	unidentified	25570.2	18454.3	62197.2	16638.3	8056	12240	2000	4896.43	4977.78	1902.75	2921.5	5178.5	171129	1492.47	2474.47	2250.48	608.824	4257.89	17631.9	123605	27032.2	20542.1	18170.2	22649	8230.21	13509.4	13466.4	10390.4	14299	7944.44	1145.26	509.574	2253.68	2801.11	1815.45	5286.24	9583.48	19361.6
1.655	317.261	unidentified	25262.5	25545.7	30482.6	49364.2	68786	34053.9	46933	40278.6	49865.6	50612.8	37554.2	70302.8	27492.2	55672	24953.2	32276.2	22553.9	18801.1	47569.2	89368.6	122810	65759.6	95835.6	134835	87271.9	166413	100846	167194	102310	115820	36069.5	87100	117189	65756.7	54459.1	37597.2	49080	63162.6
1.551	318.07	unidentified	14505.8	14846.8	17613.8	23978.3	42759	15947.8	46678.9	159426	297229	554736	96270.1	79794.4	255453	578362	692329	410302	302816	516307	18803.3	10055.2	20050	21597.4	8611.54	24253.9	41986.5	38582.1	185194	97444.7	87714.4	58149.1	1266100	1.21547e+06	1.09414e+06	561027	1.05774e+06	800589	1.63636e+06	890831
5.476	318.284	unidentified	151926	116644	109074	152933	199037	127045	84377.1	108929	111819	85371.6	82329.9	271829	86275.6	42384.9	116699	69323.8	58059.8	49910.5	241643	112179	200542	223099	251184	169375	118788	139974	97764.5	211047	64954.6	87595.4	68023.2	71255.3	49395.8	82306.7	46173.6	57604.6	153350	132571
2.139	318.284	unidentified	599930	374044	340911	520909	1007501	419295	410713	329447	343258	228972	468751	649393	245586	187185	221002	372987	241448	223783	756095	633305	922163	688954	654022	549181	305164	452333	338545	712145	308123	277599	218837	289547	211661	226346	213936	301414	499633	367297
1.512	318.924	unidentified	49041.3	52089.4	20145	63720.8	23355	52656.5	148520	113674	179434	178308	76356.1	47702.8	138316	53784.9	35227.7	98306.7	86464.7	123956	48937.4	20032.4	38770	13562.3	35642.3	48976.5	110693	52816	88290	72754.3	87022.7	107923	51825.3	88721.3	56024.2	61181.1	57669.1	59849.5	36327	42071.7
3.395	319.267	unidentified	16658.7	21396.8	81871.6	8180	26196	18784.3	23807.3	13062.5	24155.6	32992.7	16328	24077.6	17413.3	47568.8	17367	27501.9	37952.9	19136.8	55127.5	57060	40575.6	41386	30456.7	27575.5	10959.4	29307.5	23560	35528.7	17690.7	18167.6	9493.68	16123.4	17131.6	9143.33	19241.8	22444	28568.7	23188.9
6.448	319.283	unidentified	36605.8	42330.9	19242.2	21965.8	54217	14893	21150.5	25467.9	52814.4	23300.9	25643	26321.5	30807.8	26352.7	26294.7	14105.7	28684.3	20612.6	34663.7	24211.4	44941.1	13686.8	20893.3	35311.8	30512.5	18942.5	20993.6	44970.2	31261.9	16828.7	24065.3	24227.7	24663.2	31712.2	22515.5	23175.2	18154.8	17544.4
2.174	319.294	unidentified	80237.5	46673.4	39623.9	63393.3	114751	49166.1	51098.2	34718.8	30297.8	24376.1	46129	85958.9	32614.4	73548.4	58419.1	79568.6	62020.6	48135.8	76361.5	85002.9	116781	93090.4	66980.8	81158.8	31944.8	43335.8	43880.9	98762.8	31817.5	30787	21587.4	75959.6	48667.4	19064.4	50069.1	73605.5	129154	74203
5.515	320.228	unidentified	80984.6	79444.7	59802.8	80836.7	73464	76195.7	112607	94183.9	148882	116441	100684	118727	196556	165254	193160	145121	161137	174356	89361.5	98981.9	79775.6	73460.5	88707.7	83930.4	173232	123918	112304	167633	125161	133559	155194	166448	191559	164247	146138	167395	145222	171254
5.793	321.19	unidentified	23334.6	18297.9	30468.8	21628.3	21765	21251.3	18496.3	19135.7	16471.1	6673.39	15321.5	16638.3	20288.9	22352.7	7701.06	6677.14	12577.5	14249.5	23261.5	21134.3	51805.6	23553.5	24064.4	23334.3	17314.6	11713.2	14535.5	9122.34	19706.2	9651.85	19855.8	18339.4	5383.16	16987.8	14515.5	9899.08	17738.3	18744.4
7.576	321.298	unidentified	904387	1.1816e+06	432975	489237	995353	413610	607003	633850	1.34072e+06	546450	768167	728012	783562	679845	760828	384332	843999	588954	837332	519109	1.13593e+06	421226	600121	944909	765479	470357	645702	794803	897712	375771	587438	611609	573136	887818	583445	665776	352317	405227
1.858	322.268	unidentified	3.66368e+06	2.34548e+06	5.0879e+06	4494775	3466606	2.13943e+06	65075.2	2.69699e+06	14425.6	234854	17399.1	325970	13014.4	4189.25	8604.26	928.571	2213.73	13913.7	6.5e+06	1.54812e+06	7.77842e+06	3.32964e+06	3.79911e+06	4.63354e+06	313343	36438.7	249221	130881	219974	403740	1929.47	975.532	873.684	1825.56	1289.09	53304.6	7143.48	4733.33
10.072	322.83	unidentified	371040	627479	203516	417439	378116	543456	556327	520411	847241	357970	494478	519084	728579	896847	709539	704266	587165	604201	287104	583593	569422	348568	501658	532270	668923	618400	496567	572100	973014	517957	735840	765361	586311	798967	477062	581923	352547	329716
12.559	322.832	unidentified	430432	360128	595159	232528	276898	237409	644094	709450	455982	544769	294407	502799	826078	421289	381116	513184	293848	769689	335781	580172	607920	200136	580025	320554	732634	287386	372098	597336	459529	277277	272327	418282	251358	302397	374838	320935	335423	703578
7.104	323.209	unidentified	94452.9	126399	104920	87510	112102	97443.5	77778.9	76151.8	87634.4	67656	60321.5	84760.7	125567	113748	112695	98673.3	88263.7	117896	123427	94867.6	114489	80926.3	103866	94461.8	80505.2	95427.4	75581.8	87751.1	96238.1	64754.6	93295.8	109104	114827	96178.9	87513.6	93188.1	65831.3	109854
1.003	323.217	unidentified	201117	213367	234400	144799	246330	158284	85028.4	47457.1	46863.3	55287.2	61307.5	86256.1	27816.7	53493.5	61267	25953.3	29535.3	64253.7	140568	352035	167520	147232	194422	199386	130793	42326.4	76055.5	82645.7	68830.9	105040	42897.9	62211.7	18015.8	43783.3	29621.8	28748.6	44572.2	56999
9.617	323.313	unidentified	198718	158767	108928	116823	387604	122022	383896	234300	279604	228924	158356	304416	265096	237792	312212	253325	274527	222356	164624	160888	333080	276557	276916	222659	218318	335736	233835	367222	163509	108848	156628	271057	276987	177846	214046	350998	452498	375880
10.015	324.286	unidentified	411311	270632	582442	475228	315629	290545	4475.23	157690	2222.22	16700	352.336	12555.1	1885.56	2746.24	3719.15	0	606.863	2914.74	535676	255787	775034	328017	460116	480577	25725	2844.34	16801.8	14993.6	13054.6	20506.5	1329.47	887.234	2613.68	1068.89	2149.09	324.771	1255.65	6809.09
2.471	324.286	unidentified	6.05646e+06	3.31695e+07	6.66975e+06	6.72381e+06	4936654	3.61239e+06	2.69955e+06	3.2098e+06	1.00334e+06	5.95165e+06	135710	849624	222277	109640	75084	10655.2	26018.6	408942	8.81436e+06	4384340	1.07801e+07	5.13422e+06	5.74477e+06	6.52832e+06	569869	1.88369e+06	748285	381744	4.82208e+06	669743	48235.8	14235.1	13744.2	58547.8	26223.6	503163	90383.5	235539
1.913	324.286	unidentified	5.37968e+07	3.24765e+07	6.3324e+07	5.70494e+07	46877416	3.23982e+07	2.6293e+06	2.71581e+07	996742	5.95532e+06	442382	6.06307e+06	151892	341971	434646	2725.71	12560.8	351635	8.42511e+07	39961680	9.72272e+07	4.63901e+07	5.51765e+07	5.93805e+07	4.54746e+06	1.81567e+06	5.79758e+06	3.06051e+06	4.57364e+06	5.34946e+06	79553.7	4282.98	8166.32	58262.2	26105.5	431861	256577	282973
6.849	324.315	unidentified	50535.6	64121.3	61083.5	36650.8	77763	32286.1	27625.7	46531.2	69607.8	42668.8	46543.9	40384.1	70774.4	38566.7	47407.4	40853.3	53162.7	35149.5	57226.4	69343.8	90331.1	50086	52888.5	50764.7	41971.9	36281.1	52764.5	41697.9	68061.9	42034.3	49865.3	46789.4	41800	58773.3	36664.5	37309.2	33772.2	36478.8
8.976	324.83	unidentified	826216	1.2581e+06	733256	733101	577299	834339	845297	855262	1.18276e+06	726012	980704	988141	1.12655e+06	1.25277e+06	997970	1.10954e+06	1.01621e+06	1.16914e+06	854482	847352	613817	796747	746258	451587	1.05288e+06	925283	849611	990095	1.11895e+06	406597	927153	1.20791e+06	1.10595e+06	984368	907823	801821	514557	914014
11.07	324.83	unidentified	639465	445879	474380	587349	478592	543504	788760	577832	757549	614263	769453	764894	656128	386770	347403	344441	582194	722777	679503	417220	762130	458592	608185	374260	711593	790309	397483	705579	538095	777704	440918	656574	601099	542110	380014	719236	639921	665815
13.741	325.128	unidentified	41564.4	35018.1	16480.7	36661.7	48865	72062.6	50400.9	28157.1	48672.2	35670.6	24420.6	58831.8	45415.6	24267.7	58127.7	49889.5	50625.5	59501.1	56254.9	38170.5	72022.2	37208.8	41957.7	48994.1	66043.8	48736.8	68559.1	62747.9	56619.6	32232.4	49890.5	51934	18123.2	58373.3	22651.8	41337.6	40667.8	55432.3
22.296	325.273	unidentified	137046	70687.2	92762.4	75527.5	167783	86008.7	55929.4	54955.4	71824.4	63455	94091.6	92222.4	112639	59343	67558.5	87281	117144	47141.1	156432	140649	171409	149526	128054	128881	111471	89690.6	110600	131280	88128.9	84625.9	52036.8	58122.3	104999	51684.4	49383.6	86471.6	175586	111066
1.947	325.29	unidentified	11835700	7.56813e+06	1.17431e+07	1.28876e+07	9921409	7.23686e+06	479521	5.90779e+06	77076.7	1.17089e+06	79382.2	1.26081e+06	16072.2	93665.6	20066	3182.86	9973.53	33503.2	1.82444e+07	8.70145e+06	2.27246e+07	1.02994e+07	1.14688e+07	1.2991e+07	839393	173530	634499	351670	852727	997685	14686.3	4175.53	3622.11	16711.1	2107.27	58216.5	56803.5	34578.8
1.973	325.316	unidentified	476674	158181	533910	276440	127867	298949	145534	308193	10733.3	52256	10297.2	42800.9	11514.4	335853	7289.36	1827.62	3416.67	45689.5	486520	180500	540927	109137	231170	113244	81981.2	28046.2	24745.5	35527.7	63182.5	6154.63	7364.21	3224.47	10041.1	5283.33	1071.82	11521.1	6798.26	16316.2
4.359	326.299	unidentified	4.5238e+06	2.80246e+06	5.07056e+06	4259985	4589963	3.05904e+06	691406	1.65967e+06	590137	393879	330343	582858	333677	294189	497831	102882	113891	152525	6.13309e+06	3.11614e+06	8.29489e+06	4.42424e+06	4.22095e+06	4.9161e+06	749438	421511	624846	628110	813274	516463	313352	166850	173361	362464	321912	1.0698e+06	474767	954985
11.007	326.301	unidentified	1.22243e+06	543420	2.04633e+06	1803875	1204962	1.77884e+06	175950	483876	15782.2	75517.4	55416.8	75222.4	2770	71176.3	27484	2893.33	4912.75	22352.6	1.8116e+06	1.29211e+06	3.07267e+06	1.29229e+06	1396150	1.54434e+06	263973	66985.8	96531.8	110815	246462	157354	18890.5	11016	6817.89	6220	6742.73	30513.8	14842.6	66842.4
7.017	326.301	unidentified	5.71616e+06	3.41255e+06	1.05948e+07	6.72618e+06	12014236	6.03989e+06	590119	2.72938e+06	149309	456697	334470	485410	75021.1	206953	114748	11722.9	47182.4	89748.4	1.2706e+07	5.05622e+06	1.88614e+07	9.02494e+06	5.10296e+06	6.73349e+06	743504	570454	908254	1.10816e+06	1.36928e+06	582049	58383.2	43322.3	52837.9	72764.4	53681.8	294503	77040	124804
2.067	326.303	unidentified	1.74311e+08	1.10014e+08	1.97047e+08	1.56487e+08	166048208	1.32143e+08	2.3062e+07	6.12479e+07	3.55273e+06	1.18081e+07	1.06813e+07	2.13626e+07	2.91492e+06	9.33472e+06	3.62017e+06	139027	1.78604e+06	4.98853e+06	2.57592e+08	1.25444e+08	3.33568e+08	1.67889e+08	1.77369e+08	2.00926e+08	3.0082e+07	1.61083e+07	2.237e+07	2.13238e+07	3.20348e+07	1.97621e+07	486067	304529	120713	3.34253e+06	1.53542e+06	9.56781e+06	3.19847e+06	7.91251e+06
2.308	326.329	unidentified	1.12235e+06	364256	2.0004e+06	2.22098e+06	1099060	1.09116e+06	95466.1	572239	9246.67	104078	99129	278930	4846.67	35975.3	6093.62	268.571	1301.96	4715.79	3.54535e+06	1.6339e+06	3.92853e+06	2.64034e+06	2.15991e+06	2.60182e+06	322744	178689	357774	365009	219975	181112	3653.68	1331.91	470.526	4375.56	6139.09	61261.5	36853	85617.2
2.311	326.362	unidentified	177655	123493	109267	200081	229652	100273	418595	63264.3	761853	516363	1.02378e+06	968005	99044.4	228140	116282	434114	235350	463265	341095	645380	366487	765886	670119	355188	383922	943665	1.56405e+06	1.87862e+06	610986	624998	657705	858967	580611	514133	807344	694892	2.16694e+06	1.42395e+06
10.939	326.828	unidentified	262518	313427	203050	63229.2	47037	227778	224843	144178	356209	220833	93586	274506	277860	371361	364805	202363	261096	389163	125682	210679	235031	235223	310483	200221	244091	114558	225755	235256	284533	293924	92040	342433	328885	283614	196316	240662	298991	247704
19.218	326.829	unidentified	314788	313965	103674	269411	99337	275838	378470	67742.9	396600	326757	283083	221723	219883	252818	123656	316278	164914	404492	213665	137640	332526	318939	252953	301912	415705	349531	245471	267623	250521	252684	84803.2	197393	385545	384413	305633	142075	221322	77823.2
9.023	326.829	unidentified	379766	467980	325275	278447	304233	353600	332004	417897	526764	413710	269109	418297	478367	453657	425760	450573	407854	626119	404209	294045	296131	290928	225840	351218	488351	244830	388463	419068	532542	383202	230794	502196	256226	393381	462778	402289	291660	457010
1.049	327.061	unidentified	30774	55438.3	31356	35390	51345	15416.5	100738	128845	127786	87671.6	125694	115447	130380	101738	78357.4	60173.3	88912.7	49030.5	18611	20802.9	40285.6	13934.2	64750	38860.8	68240.6	111270	65415.5	104374	91638.1	61997.2	76504.2	121284	75251.6	101412	80101.8	92148.6	74821.7	93269.7
22.32	327.286	unidentified	220203	108059	125750	155422	288492	138125	143338	108727	103359	131017	196140	190518	173098	130399	123470	180821	183976	108727	182212	202450	280521	249704	177933	154064	106809	125298	166740	152704	94750.5	84321.3	106563	179678	159156	78855.6	118012	159047	264170	141909
10.082	327.303	unidentified	263768	313210	579754	216241	279715	274403	34783.5	65709.8	2210	11129.4	3837.38	20031.8	2085.56	4524.73	3270.21	0	810.784	1766.32	614366	266859	747284	298575	396195	435610	37832.3	8321.7	31210.9	22323.4	26716.5	34060.2	1318.95	550	611.579	1147.78	2515.45	2878.9	2337.39	4541.41
8.886	327.305	unidentified	742109	265582	846266	676278	738030	174217	43719.3	168338	4064.44	16367	12396.3	32486.9	1175.56	11421.5	7273.4	2080.95	3414.71	9269.47	376030	416078	1.15521e+06	720575	217771	735709	64453.1	29568.9	44046.4	52884	82148.5	29566.7	2643.16	1396.81	725.263	8422.22	2372.73	15728.4	4510.43	14358.6
2.162	328.308	unidentified	5.48602e+06	3.52331e+06	4.78536e+06	5.57146e+06	3852884	4.46791e+06	388664	2.18704e+06	79803.3	538864	585588	716605	70501.1	108903	51129.8	19967.6	21780.4	49445.3	8.2037e+06	4.76906e+06	11203430	5.43331e+06	5.14152e+06	5.75768e+06	1.23512e+06	767020	717651	748515	1.2046e+06	1.04397e+06	54323.2	6688.3	16994.7	86058.9	27097.3	178029	85718.3	644406
13.674	329.143	unidentified	47385.6	79278.7	71465.1	60436.7	51526	48873.9	62517.4	78231.2	99312.2	74122	76339.3	54623.4	66010	78279.6	89163.8	68943.8	56464.7	98211.6	54607.7	52264.8	59835.6	43317.5	48246.2	76701	73897.9	66818.9	56725.5	58627.7	80204.1	61232.4	100874	78276.6	69385.3	100641	66401.8	60323.9	39936.5	62197
1.982	329.301	unidentified	662475	508583	576894	748007	526321	474627	352428	430722	333904	340617	371155	579220	2.14914e+06	4.37175e+06	2.41077e+06	3.19174e+06	2.43785e+06	1.81389e+06	705411	686790	1.84812e+06	1.00457e+06	929719	1.20286e+06	548267	1.16386e+06	571792	1.08684e+06	484420	517669	1.50736e+06	5.04665e+06	5.50861e+06	2145030	2.67657e+06	3.76751e+06	3.14831e+06	3.00789e+06
3.063	330.322	unidentified	2.79994e+06	2.18466e+06	1.80595e+06	2.73793e+06	4064417	1.89457e+06	1.29832e+06	1.07823e+06	1272300	831828	1.46613e+06	2.26779e+06	379677	383366	873202	707470	359154	1.12827e+06	2.68967e+06	3.01581e+06	6.53558e+06	4.12649e+06	3.83786e+06	4.25992e+06	2.31374e+06	3.51776e+06	2782570	2.79947e+06	4.29425e+06	1.94047e+06	543805	954019	618783	562413	1.45404e+06	1.23905e+06	903500	1.72342e+06
1.461	330.894	unidentified	284475	744843	410362	216872	379449	501689	477041	558712	670407	454142	535986	549950	950476	745228	785711	681738	763750	556769	248188	202022	472998	242339	638943	259201	460010	621080	422813	512376	665027	356756	586785	1.1889e+06	538371	728252	650225	623802	547968	440119
11.251	331.268	unidentified	7653.85	6354.26	11267	9212.5	8510	11666.1	20391.7	9939.29	14405.6	12009.2	16371	16532.7	27051.1	27135.5	18248.9	17931.4	21525.5	23877.9	14989	4660.95	18103.3	7584.21	6577.88	6744.12	13557.3	14980.2	13895.5	8417.02	7325.77	13310.2	19510.5	15541.5	26048.4	22703.3	15628.2	28823.9	31555.7	25511.1
4.827	331.269	unidentified	49384.6	48777.7	46516.5	46753.3	77969	49588.7	42612.8	62095.5	48815.6	35736.7	53148.6	44591.6	35656.7	30632.3	29908.5	34919	32148	35848.4	74811	53235.2	78904.4	69793	55537.5	64743.1	61427.1	74717	65964.5	68653.2	45446.4	46950.9	34142.1	35766	51636.8	26666.7	25088.2	36931.2	46574.8	41440.4
3.128	332.325	unidentified	55594.2	35542.6	43681.7	43805	87829	36344.3	28485.3	25244.6	25341.1	20526.6	29656.1	35834.6	15972.2	9835.48	10962.8	11695.2	13256.9	22718.9	44595.6	57940	89885.6	82069.3	74326	80889.2	48152.1	73184.9	49842.7	56370.2	84199	36446.3	12292.6	18479.8	9701.05	15990	29950.9	22655	14844.3	28905.1
3.311	333.285	unidentified	172049	80109.6	129830	96780	249238	94326.1	65165.1	43850.9	16411.1	76297.2	43024.3	66046.7	20294.4	12867.7	22274.5	22131.4	42441.2	21692.6	181864	266197	233592	210425	158560	168718	60639.6	66191.5	70030	83672.3	46132	53171.3	7692.63	22555.3	11749.5	10673.3	20670.9	20750.5	48813	57828.3
11.335	333.342	unidentified	34501	20748.9	24219.3	28833.3	67866	18595.7	44958.7	36190.2	22087.8	32305.5	50191.6	62155.1	37578.9	36174.2	39146.8	36906.7	43406.9	32848.4	45342.9	42747.6	73967.8	44684.2	44867.3	40603.9	36589.6	33199.1	38928.2	74111.7	32396.9	34150	21201.1	44806.4	55640	38130	39260	64034.9	56666.1	72990.9
1.197	334.268	unidentified	267554	332261	494174	258160	308355	294048	25854.1	239200	30952.2	34507.3	17808.4	34517.8	53837.8	6039.78	16360.6	11366.7	9150	15975.8	874875	336060	1.02937e+06	363602	519835	516049	41037.5	12693.4	31744.5	35133	16745.4	35669.4	37788.4	6842.55	12728.4	28811.1	13125.5	16632.1	15132.2	18527.3
1.082	334.273	unidentified	281533	325811	480180	264172	316101	287177	16951.4	237231	2636.67	27188.1	111.215	28125.2	195.556	2388.17	279.787	3231.43	3500	7980	816636	334833	987352	366622	502867	487088	38981.2	14272.6	32509.1	7267.02	22017.5	27180.6	4552.63	293.617	3597.89	4458.89	3626.36	10902.8	11049.6	13698
13.255	335.241	unidentified	146282	132380	114974	177782	396659	104865	330503	331030	168104	228922	340834	343715	188848	136587	141540	138767	152792	116521	344815	169835	547528	385137	286954	330977	215939	226987	248017	406832	182191	135228	89120	104072	181140	119972	127105	161454	366325	152301
12.187	335.243	unidentified	149433	96712.8	96342.2	165056	240057	94040.9	218173	233980	165151	147543	246278	232720	201593	156240	152686	206596	167817	139588	250158	171144	316271	274318	209927	176922	177211	235362	227005	293991	169255	123780	98795.8	167143	167924	115109	114575	198983	363199	182709
10.294	335.243	unidentified	129076	88770.2	123271	146651	219392	101319	387313	401945	344238	329685	359722	411672	734542	678626	731863	1.09058e+06	871845	517664	218959	133407	254078	204061	135160	143497	285910	443637	470108	544436	277758	243099	455837	847706	785773	496511	575497	679580	1.32096e+06	730663
9.287	335.243	unidentified	221649	137983	149230	259953	392150	187783	318096	351598	236842	235476	224927	310985	303746	284767	204889	337802	276188	198287	330680	165100	433788	355448	272175	257395	227492	283521	324475	386699	220864	147519	147339	268027	246195	155580	199426	359889	582783	277878
1.623	335.244	unidentified	54482.7	20200	36403.7	54072.5	75663	48598.3	36287.2	66324.1	43485.6	36147.7	54750.5	62766.4	26108.9	21896.8	34129.8	32279	21004.9	38578.9	144940	48869.5	132156	89467.5	67745.2	83632.4	50750	82336.8	60149.1	95800	52805.2	43330.6	11426.3	36121.3	37761.1	21338.9	25366.4	46782.6	67155.7	49017.2
8.244	335.245	unidentified	52120.2	35943.6	29569.7	52884.2	81039	42116.5	46036.7	62124.1	39577.8	33990.8	73829.9	58592.5	68294.4	67852.7	64372.3	84741	74353.9	35016.8	56549.5	46879	80001.1	60421.1	72709.6	50496.1	42043.8	70663.2	47870	69783	50067	35135.2	42187.4	74501.1	54502.1	42710	37574.5	93511	149215	73449.5
11.311	335.246	unidentified	181533	121116	120202	162722	307098	140942	335614	427196	312702	294298	386901	460312	579218	431694	467314	569852	499495	371287	244737	171219	327280	294199	220375	207462	289467	398394	422549	496243	275548	232917	319619	513477	560281	342287	378038	548761	894711	506012
1.832	335.262	unidentified	112973	88571.3	93363.3	115745	217302	94253.9	37067.9	19597.3	22808.9	23158.7	18594.4	65199.1	19297.8	11257	28755.3	16898.1	41024.5	33288.4	193160	429960	185991	228152	200932	404596	93500	30001.9	40156.4	35002.1	28091.8	26527.8	11275.8	23262.8	12981.1	9916.67	22013.6	14706.4	66661.7	27816.2
4.398	335.277	unidentified	25152.9	38547.9	31622.9	18242.5	29698	28213	21703.7	23794.6	19365.6	26529.4	23913.1	30701.9	41428.9	34138.7	36351.1	31518.1	26921.6	38868.4	35578	45198.1	34308.9	23502.6	28875	19506.9	25807.3	20842.5	29650.9	26601.1	31014.4	22707.4	33710.5	37418.1	25528.4	42686.7	31297.3	29965.1	31226.1	31759.6
12.152	336.244	unidentified	19901	18309.6	14044	17406.7	30064	16716.5	28181.7	42299.1	20604.4	19636.7	27508.4	38931.8	25221.1	32438.7	22541.5	24145.7	22415.7	18484.2	25402.2	20513.3	42775.6	28432.5	27217.3	23500	22256.2	20139.6	23081.8	46801.1	19841.2	21114.8	18035.8	25536.2	28550.5	16890	18523.6	27095.4	53289.6	22550.5
9.318	336.246	unidentified	35918.3	17523.4	13708.3	42528.3	50898	29503.5	55789.9	45616.1	24716.7	25956	45465.4	49027.1	47535.6	38710.8	32102.1	47057.1	48138.2	27156.8	55971.4	26608.6	55798.9	42407	27526	44111.8	35243.8	36610.4	48257.3	64797.9	22223.7	24275.9	18882.1	30221.3	35656.8	26260	26081.8	67011	76628.7	41138.4
1.16	336.287	unidentified	4.5379e+06	3.67409e+06	5.73943e+06	4.09139e+06	3327313	3.9293e+06	319878	1.95536e+06	46328.9	217874	104356	411067	43616.7	82830.1	51042.6	3536.19	13265.7	79603.2	8.53237e+06	4747080	9.64692e+06	4.91754e+06	4.78766e+06	5.55204e+06	684040	256423	577961	323643	627901	437159	25790.5	6470.21	10782.1	44308.9	11380	130636	43682.6	76324.2
6.431	336.311	unidentified	205636	255895	96567.9	107537	271215	99266.1	159411	138290	282307	108144	175080	124464	194718	133346	151656	86886.7	204747	113283	147857	121204	246153	111782	153773	203201	165061	122714	117649	263898	194181	72384.3	130794	110879	107403	217028	161586	182324	74972.2	104459
12.345	337.257	unidentified	265181	161756	180103	280691	504068	174690	518201	577554	407502	384539	558230	665224	774308	625070	532162	818004	756156	418397	366391	277490	614830	417875	331358	344127	379645	553205	546229	802590	345023	287599	420312	665437	704189	430353	524133	754740	1228480	753036
14.334	337.258	unidentified	448009	315718	347863	534864	774784	333793	481397	474079	378430	361217	514650	540409	351343	328933	247596	354835	302648	288516	684909	510536	923496	686866	555640	567343	383110	537497	474157	708496	338481	336080	189219	256914	347371	231722	238451	384456	532836	322440
13.27	337.258	unidentified	214879	94630.9	131716	249689	415184	146423	196386	239833	150036	144536	204321	254532	118508	79448.4	92053.2	124810	109467	73028.4	335147	241324	585541	459000	227960	269688	152510	221039	222049	348236	118089	149938	60186.3	76369.1	88120	73380	72833.6	118949	192680	127040
8.095	337.259	unidentified	206003	107733	165702	177550	351304	170170	112875	134013	61241.1	68030.3	113402	150486	45227.8	77911.8	51557.4	59157.1	41696.1	36593.7	228118	201741	461172	284766	218982	200496	75513.5	135808	99526.4	200074	83449.5	80456.5	31698.9	46356.4	45388.4	44555.6	31777.3	81276.1	100249	69860.6
17.309	337.26	unidentified	11847.1	4185.11	11904.6	12210	8118	11989.6	22463.3	25100	24347.8	27267	29086	35071	42702.2	41001.1	29420.2	10813.3	33313.7	27985.3	12026.4	13580	8161.11	22127.2	15751.9	6753.92	14301	22589.6	22949.1	40560.6	17943.3	18078.7	19685.3	39247.9	33570.5	34470	37727.3	48278	45804.3	53816.2
9.212	337.26	unidentified	54502.9	35146.8	33949.5	60085.8	85230	34481.7	63519.3	77103.6	40942.2	38232.1	50628	65478.5	86003.3	81709.7	59692.6	80326.7	98359.8	62523.2	91536.3	40796.2	149493	104753	63130.8	73722.5	48103.1	55813.2	58225.5	71596.8	39711.3	32169.4	57407.4	88095.7	84175.8	43848.9	70844.5	122203	190933	99037.4
11.305	337.26	unidentified	554298	393909	453938	548168	758588	465302	1.32393e+06	1.16555e+06	994237	1.04423e+06	1.13665e+06	1.50292e+06	2.1632e+06	2.28036e+06	2.02778e+06	2.60281e+06	2.1133e+06	1.40299e+06	804670	591403	1.12616e+06	742900	717994	594525	982651	1.43907e+06	1.4854e+06	1.61544e+06	869578	895772	1.33243e+06	2.01192e+06	2.27603e+06	1.33888e+06	1.64432e+06	2.47807e+06	3.14485e+06	2.28548e+06
10.31	337.26	unidentified	150270	105834	127369	206785	263446	140977	273182	219967	191240	217013	249436	263327	461826	523448	460811	623936	550378	368885	272834	174373	246512	199982	175988	192733	206515	340015	293214	393251	211024	206457	288098	465046	442208	345264	371349	568828	872016	502824
2.152	337.261	unidentified	70286.5	51588.3	55444	66348.3	92124	51494.8	42123.9	74175.9	49565.6	43927.5	70641.1	61564.5	37783.3	40020.4	38593.6	37458.1	28382.4	27814.7	244346	58025.7	167100	128027	113544	103729	75138.5	95132.1	90642.7	77283	69739.2	61822.2	21222.1	25757.4	43808.4	34008.9	31281.8	55735.8	56894.8	59760.6
7.569	337.284	unidentified	113696	128006	47908.3	57518.3	120698	47804.3	76362.4	68048.2	158776	57487.2	76294.4	88894.4	95084.4	85951.6	87618.1	44590.5	93824.5	53193.7	78417.6	65874.3	132551	55088.6	66010.6	106484	83277.1	50651.9	83170	83060.6	88903.1	33188.9	67238.9	76866	65745.3	107560	66110	77592.7	43508.7	44066.7
1.196	337.288	unidentified	824867	687870	1.07126e+06	735362	632295	719990	33625.7	296966	6422.22	32053.2	10857	44274.8	2087.78	26100	4852.13	910.476	559.804	9683.16	1.78093e+06	793197	1875470	935268	1.01678e+06	1.02167e+06	117202	31503.8	74722.7	38351.1	88697.9	52167.6	0	1450	0	4281.11	2727.27	13399.1	8095.65	11342.4
4.317	337.294	unidentified	178014	317103	240126	152308	163355	170592	206137	205529	288723	208531	194523	190441	299183	248952	303218	250530	242675	270535	244402	274290	275052	162210	193876	144556	263369	213952	261535	239121	264956	217127	281332	280820	258838	323840	239281	239094	193236	206809
6.479	337.316	unidentified	35530.8	45376.6	13080.7	19075.8	54272	12684.3	25908.3	24942.9	49320	22217.4	33399.1	17192.5	35752.2	24537.6	26080.9	10321.9	31748	25238.9	34105.5	21793.3	38747.8	14349.1	22521.2	35372.5	23992.7	19021.7	24569.1	43026.6	31061.9	14900	27854.7	19855.3	15326.3	33840	24127.3	28919.3	12243.5	20150.5
1.01	338.101	unidentified	69367.3	63093.6	91067.9	93956.7	130588	101808	99428.4	73303.6	56472.2	89587.2	78620.6	66500	74801.1	25596.8	107281	20414.3	45938.2	117595	122924	102978	191446	136879	135400	137560	94153.1	80465.1	74359.1	101778	82437.1	90942.6	88226.3	97157.4	97607.4	94382.2	42374.5	92792.7	83067	42144.4
13.236	338.257	unidentified	25524	11344.7	15474.3	20510.8	63388	20109.6	27298.2	25560.7	15528.9	17363.3	24869.2	23829.9	17060	7468.82	9607.45	14568.6	7894.12	13156.8	52884.6	30619	70375.6	49138.6	40615.4	34390.2	17632.3	25412.3	22444.5	44750	13818.6	15127.8	10015.8	4711.7	16320	5906.67	10099.1	11258.7	25245.2	18386.9
10.231	338.26	unidentified	24219.2	21219.1	25585.3	27834.2	27540	29266.1	31812.8	30844.6	28341.1	26099.1	31458.9	31257.9	74641.1	74129	61644.7	69891.4	57785.3	35305.3	38604.4	28025.7	39991.1	30485.1	18954.8	27108.8	22035.4	39712.3	45438.2	64424.5	25838.1	26029.6	44405.3	63280.9	65571.6	52864.4	54935.5	72786.2	109524	65618.2
1.256	338.3	unidentified	1.34636e+07	1.15478e+07	1.87037e+07	1.12244e+07	11256930	1.21218e+07	1.25946e+06	3.63299e+06	132989	537674	421342	1.00775e+06	141989	537073	467198	12860	110300	569603	2.48925e+07	1.49577e+07	21985840	1.41537e+07	1.36887e+07	1.75885e+07	4.74641e+06	1.33254e+06	2.1924e+06	1.33997e+06	3.14104e+06	1.56686e+06	111358	19308.5	14698.9	243446	143537	778592	328708	654185
1	339.189	unidentified	301296	298316	278449	252708	261669	244739	218815	88062.5	104381	180112	68151.4	80451.4	93217.8	128329	274596	114566	157086	183819	252099	466049	325310	204730	280790	241606	263678	140270	189957	204044	131153	164728	230671	106985	102713	128403	137754	189781	230990	160609
1.436	339.221	unidentified	17467.3	11498.9	8157.8	16480.8	46122	50804.3	26091.7	20648.2	9486.67	9287.16	8948.6	16761.7	128742	292339	194167	199891	181024	125093	16348.4	61744.8	45672.2	68423.7	53866.3	70992.2	61380.2	60533	32442.7	65312.8	16539.2	22946.3	106686	431314	420663	93216.7	196992	347108	376140	240812
5.526	339.236	unidentified	43225	40471.3	30656	39593.3	35866	37899.1	52061.5	53176.8	45734.4	45996.3	45422.4	47942.1	93111.1	62429	72213.8	60609.5	57767.6	87884.2	52941.8	49269.5	49823.3	43100.9	41794.2	33068.6	60415.6	61902.8	46948.2	58369.1	45570.1	42229.6	56168.4	80371.3	69626.3	80756.7	59920	63506.4	57169.6	75559.6
5.511	339.26	unidentified	137252	96861.7	87473.4	109137	145570	94113	108855	109406	92284.4	93014.7	96534.6	107751	126158	111784	153894	128603	110819	115543	153459	148970	202192	154310	110038	111993	137391	119195	144803	167916	125261	126656	123367	129466	102762	108992	115378	112274	159357	114864
12.403	339.27	unidentified	43427.9	26516	37994.5	57714.2	69346	30912.2	79100.9	69495.5	46012.2	65257.8	75080.4	100439	83447.8	113262	79868.1	130821	124924	65810.5	91457.1	80074.3	128456	72947.4	62576	54548	61889.6	87980.2	97788.2	137134	49966	35501.9	67580	84362.8	115719	45350	70132.7	131766	239875	127079
10.28	339.274	unidentified	75004.8	22278.7	52306.4	55733.3	63553	50794.8	28480.7	75456.2	10778.9	14602.8	24795.3	16046.7	26753.3	27738.7	32276.6	32005.7	29672.5	23110.5	134463	76958.1	133741	130970	57995.2	121352	38487.5	31129.2	20439.1	20011.7	17318.6	15698.1	23728.4	29928.7	25067.4	25886.7	21694.5	27442.2	44020.9	36305.1
15.652	339.276	unidentified	83128.8	71860.6	109394	147996	155234	90854.8	72979.8	70066.1	43927.8	48695.4	62860.7	71449.5	47924.4	49792.5	42223.4	44551.4	38131.4	49721.1	191616	113949	238562	170769	109738	126549	63045.8	63343.4	74434.5	98922.3	44694.8	49405.6	31005.3	44431.9	44293.7	38960	31678.2	66856	65540	52815.2
22.336	339.288	unidentified	94839.4	55046.8	56153.2	59135.8	103978	52073	62263.3	39708.9	45484.4	43313.8	65200.9	51558.9	50443.3	49918.3	35559.6	58370.5	52565.7	34510.5	78618.7	96721.9	130523	98829.8	89584.6	87697.1	58819.8	58510.4	59544.5	73755.3	51191.8	48428.7	32723.2	54160.6	60497.9	41384.4	33971.8	57797.2	95273	61224.2
13.766	339.288	unidentified	79816.3	18288.3	41654.1	34286.7	89310	22479.1	28301.8	9253.57	17098.9	16413.8	30704.7	33778.5	55692.2	9633.33	11350	17696.2	8052.94	12531.6	98016.5	116114	134564	96766.7	49825	70958.8	20351	20282.1	22490.9	64692.6	13817.5	16772.2	8689.47	9270.21	13704.2	12045.6	13294.5	16521.1	32426.1	23782.8
7.539	340.312	unidentified	45527.9	26477.7	32677.1	26227.5	49064	25917.4	12008.3	14630.4	28272.2	9876.15	21216.8	20790.7	14718.9	16714	11780.9	9267.62	17764.7	14408.4	48605.5	31276.2	87198.9	24195.6	35598.1	52981.4	14036.5	7244.34	14627.3	12198.9	11070.1	5616.67	11855.8	7573.4	22014.7	15513.3	8105.45	16345	3832.17	9107.07
1.36	340.314	unidentified	353638	286693	285992	278048	226789	422914	29545.9	83800.9	4401.11	16280.7	13012.1	27743.9	13856.7	44141.9	20134	10488.6	10240.2	29301.1	843854	156148	408436	325381	341806	461721	128743	48434.9	53962.7	62684	71386.6	57528.7	11964.2	23159.6	10034.7	17575.6	17890	31445.9	23951.3	58634.3
9.216	340.341	unidentified	379109	486826	293811	338159	619305	341148	344526	375706	444046	347983	387460	339318	515136	438219	355519	268750	522413	338140	464612	278965	431301	323711	354222	445925	380848	336099	362515	630493	458933	241171	295581	350570	342216	430706	469307	589328	284554	304302
13.762	341.14	unidentified	53721.2	80203.2	37953.2	48119.2	58049	54108.7	60481.7	62624.1	77267.8	38580.7	64381.3	62519.6	82512.2	73384.9	87267	69101.9	45736.3	43805.3	74946.2	63796.2	76915.6	57094.7	63531.7	81013.7	78780.2	66320.8	76285.5	79772.3	89934	74630.6	55253.7	84356.4	67522.1	114578	84109.1	55713.8	49956.5	74824.2
1.003	341.247	unidentified	1.15583e+07	1.24907e+07	1.132e+07	1.03607e+07	14477915	7.15846e+06	5.13664e+06	2.60633e+06	3.42446e+06	2.54602e+06	3.73678e+06	3.51877e+06	1.50871e+06	1.98925e+06	3.21825e+06	1.66861e+06	3.65834e+06	2.70285e+06	8.91331e+06	1.93109e+07	1.1719e+07	9.01084e+06	1.32695e+07	1.08805e+07	6.12157e+06	2.69357e+06	3.01105e+06	4.50215e+06	3.5278e+06	4.31234e+06	1.58896e+06	2.65099e+06	1.57894e+06	1.373e+06	2.67519e+06	1.54619e+06	2.32066e+06	2.344e+06
17.153	341.289	unidentified	54188.5	28111.7	32024.8	38495.8	29602	25598.3	29405.5	33694.6	53441.1	37794.5	31177.6	50658.9	44352.2	26733.3	47011.7	30781.9	40787.3	46733.7	34376.9	38455.2	50778.9	26007.9	36154.8	54834.3	26957.3	19575.5	44656.4	43661.7	15693.8	38707.4	32082.1	46369.1	40741.1	42223.3	31546.4	17520.2	32303.5	41774.7
6.373	341.291	unidentified	87854.8	90607.4	63890.8	86075	73824	75120.9	78390.8	73726.8	103370	68117.4	71244.9	109358	81122.2	77157	85373.4	67101	72679.4	83831.6	102715	107568	124322	86462.3	89306.7	85813.7	69961.5	91643.4	78301.8	104097	73434	83404.6	94617.9	75781.9	89814.7	84044.4	76564.5	93244	76760.9	90319.2
2.266	341.299	unidentified	35170.2	44824.5	32730.3	43626.7	32109	57526.1	31513.8	50668.8	21942.2	29370.6	24601.9	47232.7	163073	386311	301703	289993	208446	231535	78153.8	78154.3	197688	107554	56890.4	83910.8	96197.9	117057	77412.7	104395	47513.4	54976.9	157459	585984	569392	245861	397076	339718	460561	308255
1.406	341.319	unidentified	42205.8	28237.2	57796.3	31823.3	23720	29261.7	7542.2	7658.93	0	2837.61	3257.01	2105.61	1391.11	5515.05	6100	62.8571	12.7451	1926.32	73453.8	45760	60814.4	55736.8	34179.8	39925.5	21616.7	8635.85	6865.45	1711.7	11314.4	5724.07	3900	8589.36	1167.37	2851.11	3231.82	1677.06	704.348	5484.85
13.685	341.893	unidentified	349633	387273	623263	394189	344720	400457	500669	427107	516169	313139	434794	272593	464338	694619	569184	236891	462519	304457	616443	581251	392630	364541	538395	287020	538499	369799	229690	503584	612868	372002	541755	533314	387741	363057	416993	445132	455152	345470
10.072	341.894	unidentified	321351	506797	440916	318732	383508	466773	393444	320223	607219	439736	302233	353379	493437	701952	771301	326084	549012	562186	418996	394574	378132	381097	354541	355265	571239	480543	318775	371205	630768	530058	265827	659823	564835	654563	404896	468391	413130	318618
1.533	341.896	unidentified	652538	773510	1.0057e+06	625367	1034018	783957	784486	877391	1.1629e+06	549527	997002	398850	1.30567e+06	776295	1.30676e+06	763783	1.34643e+06	696446	803144	785924	834888	519683	613902	286698	664469	1.15549e+06	328398	1.11128e+06	624101	846628	1.07616e+06	1.13603e+06	798741	919023	684230	718069	1.01451e+06	952798
6.699	342.317	unidentified	22956.7	11280.9	12968.8	18301.7	37667	9722.61	10656.9	7459.82	7345.56	11736.7	8568.22	19349.5	5695.56	4505.38	3925.53	5334.29	7257.84	6881.05	23763.7	39064.8	32782.2	44901.8	19588.5	20942.2	6732.29	10787.7	9009.09	20113.8	12863.9	9674.07	5332.63	5795.74	7516.84	4314.44	5450	7722.94	9253.91	8354.55
9.091	342.895	unidentified	246844	251654	238105	217088	212383	276385	225910	203988	192953	230492	277668	215999	262747	359878	281686	296726	259882	204869	308331	128977	218568	214554	224430	217715	301095	248451	86630.9	125591	184591	225058	178002	334577	300382	295838	171950	271066	163887	230170
1.314	343.277	unidentified	171274	107791	170003	240271	171359	120820	177092	163758	341237	283758	153928	165065	123147	188201	120602	121438	79434.3	71851.6	264975	285716	1.06326e+06	448870	506567	385875	155692	280926	512608	949354	284208	437586	125459	225798	210080	92706.7	179230	213546	134491	190258
11.205	343.285	unidentified	20618.3	26960.6	28318.3	21008.3	28651	32497.4	10707.3	10135.7	11614.4	9111.01	19890.7	7469.16	21956.7	8916.13	16771.3	9709.52	9081.37	9592.63	39292.3	31682.9	46393.3	41827.2	38477.9	34600	24922.9	35835.8	30315.5	29081.9	16451.5	25542.6	9753.68	13850	24872.6	9552.22	14790	8130.28	16976.5	18225.3
8.076	343.306	unidentified	43001	31477.7	28312.8	31580.8	55908	27004.3	35564.2	21054.5	25161.1	16380.7	26055.1	22867.3	78348.9	68834.4	78537.2	95934.3	75344.1	84116.8	56701.1	52946.7	54306.7	62459.6	37839.4	36227.5	34862.5	25999.1	26860.9	35409.6	24796.9	26850.9	42390.5	54206.4	74388.4	57610	52707.3	63119.3	69293.9	65912.1
1.912	343.312	unidentified	137807	67540.4	124152	117870	120220	102359	65455	75893.8	23154.4	18073.4	32939.3	25857.9	39833.3	74751.6	30439.4	27987.6	22334.3	14362.1	143578	173282	264721	195009	142903	91131.4	47134.4	55632.1	62323.6	57441.5	45718.6	75906.5	26929.5	40789.4	57605.3	19901.1	36998.2	59162.4	58710.4	71594.9
16.718	343.895	unidentified	124396	310922	57010.1	121478	154588	86922.6	314259	123178	226320	212373	199538	96223.4	195102	140367	123917	192897	175655	238244	94048.4	196367	237209	136946	309971	205075	254122	321696	56596.4	190796	343003	118656	263098	243951	125799	104079	81961.8	185448	178859	159222
9.92	343.897	unidentified	138490	161863	163186	120155	105496	145740	134147	105088	182891	115937	133966	115199	164280	276128	238224	144996	136346	163929	161193	79180	144717	87240.4	117290	128673	177700	157415	129176	146320	179639	159670	95794.7	232413	130876	229758	159261	156284	66720	139390
4.524	344.3	unidentified	56209.6	34544.7	33629.4	42970	68895	26613	28543.1	24690.2	18662.2	25811.9	23072.9	30109.3	18377.8	11912.9	17384	18655.2	12155.9	14573.7	73279.1	52477.1	60341.1	53137.7	33923.1	49279.4	22605.2	19600.9	22660.9	35184	20926.8	24134.3	16244.2	17877.7	15502.1	15796.7	12277.3	18146.8	22047	25347.5
1.435	345.954	unidentified	56926	108805	75974.3	94125.8	118787	63971.3	264346	173484	246943	230453	235667	207962	219854	238216	197167	144858	136341	91612.6	51120.9	60110.5	105431	61210.5	98405.8	91110.8	79955.2	175330	158757	297468	190657	107030	86316.8	183441	211019	227523	146924	219926	132444	195893
3.402	346.316	unidentified	61786.5	30301.1	18867.9	48191.7	56222	26831.3	35722	6895.54	25981.1	14815.6	29404.7	85301.9	7278.89	4262.37	8898.94	8580	5965.69	201326	39704.4	40393.3	62627.8	55161.4	66725	53243.1	8664.58	12622.6	7050	14234	12335.1	8526.85	7001.05	10789.4	5892.63	8846.67	28855.5	196970	4970.43	19308.1
6.543	347.155	unidentified	34212.5	20147.9	29292.7	18509.2	37663	30433.9	6834.86	4604.46	8422.22	4164.22	4324.3	5318.69	3571.11	1652.69	5872.34	2146.67	1992.16	1881.05	24354.9	27826.7	33753.3	60933.3	41007.7	57936.3	2727.08	2936.79	11605.5	7697.87	4471.13	9341.67	4305.26	1537.23	2417.89	1500	3636.36	2257.8	1639.13	1766.67
4.98	347.3	unidentified	11775	13004.3	37334.9	10202.5	16064	11246.1	13444	8041.07	14080	10979.8	5775.7	10019.6	9383.33	15765.6	11068.1	16018.1	11779.4	10675.8	21548.4	25745.7	26485.6	23945.6	27668.3	22083.3	8486.46	12366	16163.6	17757.4	7509.28	6705.56	6390.53	9864.89	7575.79	6290	11317.3	8934.86	11638.3	14538.4
7.107	348.259	unidentified	41104.8	35516	39783.5	38775.8	36088	33824.3	56848.6	40134.8	60432.2	56156.9	45415.9	48682.2	76095.6	69539.8	109467	44601.9	70802.9	69127.4	40716.5	48368.6	37401.1	40507.9	41414.4	42371.6	82010.4	42457.5	71370	68657.4	61870.1	56746.3	84737.9	74928.7	70410.5	61142.2	54327.3	61089.9	78027	82377.8
1.684	348.276	unidentified	29432.7	77597.9	62811.9	55035	69722	83439.1	80305.5	70643.8	141480	64575.2	78665.4	92232.7	257932	80049.5	90266	88968.6	80628.4	62651.6	85825.3	55797.1	61398.9	57071.9	99431.7	41947.1	61819.8	67307.5	116570	95826.6	63401	51242.6	139334	118606	64864.2	115281	86807.3	107488	71483.5	84779.8
20.437	349.257	unidentified	28633.7	13514.9	16081.7	15326.7	41760	15520.9	10201.8	10011.6	17163.3	9657.8	13739.3	22325.2	2232.22	10387.1	8570.21	9442.86	5380.39	7812.63	37404.4	33346.7	46370	26969.3	36894.2	31847.1	8136.46	13257.5	12404.5	28648.9	6946.39	10588.9	8098.95	10766	6472.63	10660	6833.64	8755.05	11251.3	8995.96
1.4	349.273	unidentified	48259.6	40731.9	38737.6	31577.5	55912	43265.2	23460.6	12013.4	24036.7	14685.3	31685	30470.1	32071.1	19982.8	17960.6	16685.7	9509.8	9493.68	33940.7	39046.7	77054.4	51503.5	65626.9	43072.5	27158.3	27249.1	30490	44718.1	24875.3	20837	23105.3	5974.47	5418.95	9361.11	6037.27	17188.1	22340.9	15023.2
1.519	349.306	unidentified	10992.3	7489.36	22863.3	16285.8	5074	5544.35	9344.04	52466.1	5396.67	5987.16	3136.45	13389.7	17212.2	202675	35203.2	37579	38647.1	17375.8	10472.5	13765.7	55213.3	27930.7	10545.2	19620.6	9141.67	16760.4	7951.82	19210.6	4867.01	6436.11	13056.8	57334	62191.6	13004.4	19394.5	38354.1	31669.6	32780.8
1.196	350.046	unidentified	294292	552800	452017	392112	492624	402593	409600	401872	567623	506108	672115	446422	655784	265541	143421	79998.1	85093.1	144394	327293	338201	612120	448291	612412	464961	130194	259278	249333	325970	259645	88517.6	248196	69005.3	260933	264417	54202.7	365985	52871.3	199802
21.643	351.071	unidentified	17233.7	17060.6	12888.1	20573.3	33218	8203.48	37554.1	38947.3	29508.9	23867.9	33505.6	30839.3	28654.4	30459.1	40595.7	46041	40169.6	29075.8	13379.1	10499	33015.6	20300.9	26294.2	19984.3	31649	56953.8	54647.3	59443.6	31633	35621.3	36360	45258.5	34525.3	41784.4	41091.8	55507.3	49330.4	62010.1
2.134	351.321	unidentified	352702	41875.5	1.04297e+06	828124	57649	54406.1	465217	3.85395e+06	49897.8	297694	8220.56	133373	30236.7	2.88546e+06	668.085	1093.33	1253.92	36424.2	270182	66141.9	639653	579675	54353.8	126709	206058	2935.85	33852.7	32127.7	127999	3576.85	14782.1	715.957	6541.05	2038.89	257.273	7178.9	5461.74	12230.3
11.335	351.346	unidentified	497367	283034	342965	439822	755529	349769	626739	475013	432906	415191	685701	700779	527979	595109	595289	612178	595631	454900	481066	567400	919651	693048	583422	553461	496153	687506	580546	848665	407823	427624	402557	689133	701599	451439	516845	859339	913383	774168
9.877	351.348	unidentified	24006.7	6244.68	14049.5	8229.17	41536	8400	18990.8	10935.7	12048.9	9520.18	10851.4	12978.5	26466.7	14615.1	20067	16040	20001	13553.7	20850.5	24458.1	25985.6	19404.4	24662.5	18251	11145.8	11276.4	9235.45	22311.7	5509.28	11233.3	12863.2	26889.4	17369.5	14766.7	21218.2	32378	45167.8	24540.4
2.087	352.319	unidentified	1.94029e+06	815829	1.00192e+06	1.94105e+06	1137850	1.00229e+06	177517	828486	12837.8	99136.7	47411.2	179585	6907.78	638729	6225.53	1217.14	3410.78	18692.6	1.94811e+06	862247	2.41222e+06	1.6774e+06	1.33291e+06	1.87018e+06	242218	47523.6	48031.8	98397.9	130258	43358.3	2271.58	1282.98	1546.32	5867.78	1215.45	7569.72	5184.35	32203
9.152	352.339	unidentified	53036.5	37708.5	38810.1	55321.7	48374	60746.1	31200.9	46572.3	43985.6	21460.6	45744.9	43601.9	54048.9	43001.1	48308.5	49535.2	21676.5	64745.3	54640.7	73151.4	54570	16674.6	48040.4	48900	42760.4	45742.5	40665.5	43706.4	32210.3	49954.6	43529.5	61327.7	49742.1	107542	50641.8	12042.2	29220	32608.1
9.214	352.342	unidentified	55447.1	80035.1	41389	46556.7	52410	63499.1	32371.6	50892.9	58006.7	49439.4	56778.5	46602.8	59791.1	42169.9	51800	46467.6	18052.9	65305.3	54195.6	58474.3	62974.4	39079.8	50738.5	53376.5	46865.6	57696.2	43780.9	45720.2	39019.6	69399.1	46649.5	52821.3	52089.5	108257	55232.7	12508.3	30977.4	34775.8
1.263	353.237	unidentified	74451	61144.7	92507.3	50047.5	56859	98934.8	126324	106827	7045.56	26469.7	22556.1	11949.5	5542.22	180691	11794.7	6233.33	7898.04	17576.8	138441	96297.1	146810	208359	63861.5	54436.3	77591.7	42488.7	39398.2	26056.4	29862.9	100491	11557.9	6895.74	18325.3	10866.7	13377.3	23121.1	17447	70118.2
13.709	353.25	unidentified	43733.7	78320.2	50188.1	44713.3	49408	46332.2	41183.5	57385.7	62982.2	56871.6	51197.2	53439.3	71992.2	38215.1	64274.5	26338.1	30731.4	69376.8	54022	37315.2	43965.6	40891.2	51060.6	45409.8	54924	42507.5	60010	60234	50934	50381.5	66098.9	44308.5	67770.5	90185.6	55318.2	59360.6	42079.1	45071.7
4.847	353.25	unidentified	124706	213860	153807	136289	169412	147628	142608	222490	181942	126506	180994	153862	144407	129223	155072	160123	119483	160883	203127	188914	245528	155942	175934	134202	239871	258201	166622	263959	166176	146625	177064	157926	176631	126674	104422	128072	139982	154226
2.735	353.254	unidentified	83709.6	84778.7	73411	86860	102448	107021	74260.6	183251	87236.7	67437.6	106414	56153.3	108228	103769	110373	115384	89329.4	122224	151297	105663	185910	111852	81426.9	96740.2	117126	188651	129445	109032	89305.2	65056.5	89713.7	144710	132401	63337.8	82180.9	112494	129395	105182
12.656	353.254	unidentified	69264.4	122804	41729.4	47594.2	38364	64937.4	28537.6	28900	46558.9	35423.9	41724.3	44472.9	40372.2	59071	51922.3	18049.5	33272.5	39058.9	49027.5	66717.1	61024.4	49080.7	32019.2	51727.5	35689.6	38091.5	24643.6	43118.1	59707.2	30887	57781.1	43592.6	37251.6	63894.4	33470.9	34297.2	23986.1	32671.7
5.544	353.255	unidentified	98832.7	154010	131780	103107	65068	91870.4	105635	82822.3	134597	86843.1	114296	113522	150322	124248	105974	124801	140847	121529	133585	141661	181099	73162.3	121912	90459.8	106144	122705	85064.5	108555	121066	104891	141205	116584	126866	167212	116659	105963	83849.6	76286.9
22.33	353.317	unidentified	18659.6	34131.9	36515.6	18095	46793	19116.5	10566.1	8500	19262.2	19400	14148.6	27529.9	19728.9	18097.8	24829.8	19786.7	29477.5	10727.4	30564.8	29478.1	47926.7	41971.1	45346.2	28949	34608.3	23205.7	22560.9	27372.3	14117.5	23833.3	26671.6	28946.8	12630.5	35140	18309.1	14341.3	27540.9	34467.7
4.545	353.325	unidentified	64227.9	59911.7	53682.6	40210.8	50749	47552.2	27056.9	29627.7	28558.9	29950.5	25914	37039.3	50421.1	65947.3	54745.7	51454.3	55577.5	53341.1	83687.9	77671.4	91057.8	62502.6	38524	48638.2	29944.8	31380.2	28690.9	31959.6	32180.4	18794.4	37526.3	42526.6	49292.6	43860	40781.8	29888.1	38607	41588.9
2.914	353.336	unidentified	502331	185849	3.08117e+06	987678	165594	295396	1.0939e+06	3.18681e+06	84735.6	242744	39464.5	179005	74680	4.23671e+06	6421.28	2971.43	2152.94	60087.4	740041	146174	2.00897e+06	1.19086e+06	122667	400696	584370	13667	117142	65653.2	270505	20792.6	33621.1	2036.17	24258.9	26257.8	1578.18	40402.8	17723.5	32950.5
9.948	354.898	unidentified	12294.2	35640.4	19489	12119.2	12371	22110.4	23379.8	19107.1	46613.3	22841.3	6844.86	19941.1	16011.1	18873.1	37686.2	15926.7	16749	26673.7	16042.9	10581.9	5466.67	13008.8	21074	19722.5	23445.8	17124.5	23747.3	17376.6	27248.5	13830.6	14740	19400	26866.3	22750	31388.2	23109.2	9493.04	18816.2
3.799	355.271	unidentified	39918.3	26616	35257.8	49751.7	56811	61724.3	24132.1	62275	23894.4	26411	36633.6	31531.8	15577.8	20231.2	16486.2	11464.8	17591.2	19918.9	69601.1	37684.8	81028.9	62157.9	47684.6	32409.8	58299	66678.3	41584.5	43777.7	26443.3	25988	14941.1	24250	21149.5	13130	6634.55	20107.3	34307.8	17101
4.129	355.354	unidentified	19502.9	11195.7	92510.1	33088.3	17068	8584.35	23102.8	43850	5094.44	7530.28	1733.64	10558.9	4011.11	139523	611.702	1293.33	724.51	3164.21	34286.8	6503.81	131117	51578.9	9861.54	18559.8	28089.6	1016.04	3573.64	3154.26	9476.29	1978.7	454.737	1580.85	427.368	1572.22	183.636	1488.07	1819.13	932.323
2.06	356.266	unidentified	129873	70661.7	108369	101742	188468	75962.6	54539.4	72394.6	18050	47302.8	50528	44186	7858.89	13463.4	16195.7	16332.4	19655.9	19918.9	173400	129956	204090	114646	103949	158421	45620.8	61650	69864.5	73163.8	25832	39236.1	14010.5	13625.5	13218.9	22604.4	12578.2	23536.7	55810.4	28914.1
3.401	356.341	unidentified	3.35301e+06	2.63385e+06	2.2956e+06	3021725	3922156	2.12374e+06	1.50863e+06	1.89841e+06	715878	731169	1.3508e+06	1.67967e+06	256813	973183	610122	391980	208916	378428	3.35873e+06	2.98178e+06	1.04829e+07	4.97893e+06	3.99695e+06	3.89743e+06	1964500	2.56646e+06	2201240	2.18538e+06	3.4169e+06	1.80178e+06	300372	493088	408474	308414	830143	543840	658928	1.21595e+06
7.965	356.89	unidentified	49060.6	74697.9	49641.3	35827.5	46280	27813.9	61507.3	90078.6	88801.1	68745	65423.4	57680.4	93814.4	99662.4	60428.7	79537.1	50086.3	58914.7	50934.1	40290.5	94883.3	57414.9	36506.7	48548	75889.6	75892.5	32021.8	58967	65467	53093.5	63783.2	49126.6	50224.2	49616.7	27706.4	61392.7	61712.2	58102
1.633	357.236	unidentified	847344	812236	733555	997049	1382483	846630	1.02832e+06	1.13731e+06	663314	562758	838871	1.08828e+06	1.14206e+06	1.09781e+06	869932	1.23042e+06	1.04496e+06	988709	1.15174e+06	979313	1.24989e+06	1.00621e+06	1.05502e+06	929606	876529	1452650	1.34509e+06	1.36186e+06	966262	1.01925e+06	801125	1.13056e+06	1.06137e+06	811704	817840	1.38724e+06	1.44415e+06	1.1836e+06
1.366	357.862	unidentified	67258.7	111444	60152.3	72411.7	85258	73258.3	72699.1	127402	118052	92872.5	153748	153607	121259	89254.8	64312.8	91047.6	80248	65355.8	68573.6	63661.9	79553.3	66394.7	91188.5	62092.2	52477.1	108150	61406.4	105153	91951.5	57636.1	54297.9	97202.1	73930.5	104442	73737.3	74947.7	70239.1	66062.6
17.499	357.997	unidentified	33476	51504.3	39267.9	38240.8	32038	46849.6	56645.9	57875	52442.2	41261.5	40023.4	52356.1	59636.7	32389.2	40881.9	23001	27653.9	71801.1	35787.9	38873.3	47453.3	34394.7	54753.8	20615.7	53466.7	43184.9	38792.7	65737.2	60739.2	43530.6	48335.8	77986.2	50600	65503.3	55920.9	35146.8	36626.1	62376.8
5.376	358.317	unidentified	67665.4	54327.7	38900	74172.5	125638	51584.3	54197.2	59965.2	51110	30141.3	68288.8	109646	34082.2	27291.4	44089.4	54918.1	31544.1	34714.7	101373	70320	129933	88771.9	76053.8	78917.6	46614.6	97428.3	58915.5	109269	52393.8	40928.7	24717.9	55581.9	31353.7	25805.6	42357.3	43393.6	121813	65235.4
3.488	358.342	unidentified	69366.3	34452.1	25220.2	30250	62391	32022.6	16381.7	8140.18	7395.56	10033.9	6793.46	8106.54	1870	2508.6	9252.13	2562.86	3460.78	2860	40831.9	54506.7	170082	91567.5	53362.5	86433.3	11367.7	51733	35611.8	23393.6	42776.3	17906.5	6401.05	6054.26	2144.21	1213.33	5177.27	2673.39	1704.35	4026.26
4.643	358.354	unidentified	794209	589151	589153	825292	1220357	506717	538546	376825	407179	283227	457775	754497	168789	147488	341379	327808	133225	957577	690282	737657	1974950	1.27155e+06	1.23712e+06	1.32121e+06	784139	1.27492e+06	1020840	1.04295e+06	4.28222e+06	719073	236085	439327	269487	252104	510814	903799	409877	714079
13.724	358.893	unidentified	11415.4	30507.4	22560.6	14992.5	26491	13415.7	19476.1	23240.2	20056.7	14811.9	17630.8	44017.8	31075.6	11387.1	22983	28797.1	14330.4	27349.5	15412.1	18579	19868.9	8138.6	21655.8	12627.5	15697.9	16957.5	22515.5	23926.6	26246.4	15205.6	26037.9	25171.3	20995.8	37274.4	24495.5	21650.5	14538.3	15538.4
1.032	359.183	unidentified	150485	104951	105990	118209	172098	106103	60485.3	45744.6	52223.3	79056.9	67827.1	51470.1	30525.6	42586	35380.9	38227.6	34186.3	59151.6	145271	202932	173542	139131	130149	209569	98683.3	57470.8	77178.2	63536.2	52749.5	69990.7	66611.6	61222.3	44705.3	46192.2	49306.4	76611	55860.9	73439.4
7.193	359.301	unidentified	65081.7	36807.4	16273.4	73041.7	14466	51544.3	53936.7	62768.8	56390	42182.6	47260.7	49168.2	66607.8	68998.9	45889.4	45104.8	65293.1	58672.6	46176.9	59176.2	64295.6	76075.4	66132.7	49402	60836.5	40221.7	65254.5	58873.4	57928.9	39930.6	48423.2	63001.1	64615.8	53651.1	42250	50364.2	49993.9	43489.9
6.419	359.301	unidentified	114928	110109	135082	66396.7	131365	52879.1	83422.9	75687.5	104882	69001.8	84070.1	91361.7	93306.7	58248.4	109250	81444.8	98082.4	106976	124182	104602	135560	104112	90914.4	120518	90310.4	71878.3	63691.8	104915	76246.4	87914.8	93507.4	77357.4	83616.8	90980	81132.7	83871.6	73767	86469.7
1.617	361.213	unidentified	75467.3	57438.3	210888	93009.2	50724	89595.7	246906	137806	4861.11	42330.3	20677.6	14956.1	10673.3	338342	14347.9	7474.29	9370.59	18234.7	60200	61500	388532	235682	44156.7	57153.9	93838.5	31755.7	49075.5	22625.5	43372.2	18011.1	8863.16	14111.7	9934.74	11016.7	21067.3	24714.7	23378.3	40130.3
5.514	361.256	unidentified	24377.9	34919.1	23684.4	26140	38257	25624.3	40338.5	52531.2	44544.4	41572.5	43729.9	43469.2	67050	78616.1	77495.7	63032.4	69984.3	62878.9	35842.9	39989.5	32407.8	32415.8	40752.9	36960.8	65583.3	48336.8	58362.7	50590.4	41905.2	55360.2	66370.5	65156.4	62837.9	53453.3	71373.6	55347.7	82922.6	69778.8
1.357	361.855	unidentified	33366.3	51693.6	25641.3	27871.7	40313	39384.3	36662.4	67998.2	60982.2	34112.8	49707.5	68903.7	67493.3	55577.4	32309.6	47194.3	41067.6	38048.4	43401.1	17305.7	19950	26332.5	43895.2	24385.3	31472.9	39588.7	23330	33611.7	50480.4	27872.2	24108.4	45556.4	35520	47947.8	32341.8	31993.6	22947.8	32791.9
1.078	362.993	unidentified	58395.2	81069.1	52207.3	54242.5	79784	70918.3	5150.46	22803.6	17706.7	1770.64	23470.1	16502.8	96487.8	76368.8	36433	30820	80280.4	70820	36979.1	54297.1	51695.6	45868.4	77777.9	80777.5	16880.2	18036.8	10199.1	35273.4	11619.6	38060.2	32509.5	74259.6	98988.4	65292.2	91640	81062.4	110020	78210.1
1.473	363.191	unidentified	22029.8	13531.9	17411.9	38378.3	46187	28873	28372.5	27699.1	17873.3	23461.5	25229	27458.9	70350	135381	73323.4	107025	108343	61153.7	30774.7	36755.2	98895.6	36062.3	22108.7	38719.6	26335.4	47533	44982.7	66737.2	24423.7	39936.1	61010.5	217234	169184	75060	110469	156792	156330	164235
1.902	363.296	unidentified	19844.2	32033	41271.6	49435.8	50236	30967	73931.2	40705.4	97272.2	47011.9	66932.7	67755.1	156499	67063.4	80318.1	75068.6	68374.5	71873.7	31336.3	38982.9	32173.3	20864	38976	42410.8	76363.5	55237.7	66170.9	121611	62719.6	78074.1	48488.4	83354.3	68831.6	81741.1	69446.4	64164.2	62762.6	81175.8
3.306	363.3	unidentified	24714.4	67721.3	221409	39310	65630	31105.2	40288.1	47958	84252.2	62639.4	35064.5	73273.8	77751.1	130691	64787.2	111128	52195.1	61876.8	93908.8	83868.6	112912	122366	86312.5	107072	28218.8	105623	65420	110789	50173.2	41833.3	36563.2	41535.1	27397.9	13816.7	45651.8	48831.2	58391.3	74709.1
1.66	363.975	unidentified	22004.8	64770.2	35500.9	21270	31139	32939.1	18062.4	20656.2	29333.3	41887.2	30071	14840.2	80632.2	102042	96069.1	86755.2	98185.3	87970.5	15812.1	8637.14	27617.8	6058.77	33965.4	6305.88	19480.2	46722.6	16368.2	33211.7	28060.8	20782.4	78887.4	117212	75549.5	103730	60356.4	30096.3	38545.2	72774.7
1.39	364.282	unidentified	175282	67054.3	110286	105702	252411	158925	43874.3	20381.2	33135.6	50290.8	63053.3	28155.1	6361.11	7458.06	9157.45	11459	12347.1	9683.16	212404	215229	266123	172119	127888	146412	36589.6	28572.6	47480	60345.7	20175.3	51691.7	7815.79	10326.6	5090.53	7933.33	5348.18	9960.55	17571.3	9467.68
1.332	364.32	unidentified	133279	59342.6	180598	106227	60898	79369.6	5347.71	23282.1	1828.89	3790.83	4325.23	6241.12	430	7690.32	922.34	684.762	686.275	1918.95	237696	131976	168090	138547	84186.5	186761	34662.5	8304.72	7600	10093.6	13538.1	6977.78	2449.47	548.936	0	3482.22	1840.91	3117.43	722.609	5125.25
5.451	365.091	unidentified	166594	107983	169853	153821	188415	160584	56937.6	65495.5	74857.8	61157.8	85873.8	95192.5	95091.1	69198.9	79686.2	102155	88043.1	75680	251842	315711	196874	169939	142178	165556	79639.6	83671.7	51465.5	102366	54579.4	68686.1	79857.9	91101.1	115096	76046.7	44642.7	80322.9	116877	94364.6
5.571	365.218	unidentified	87117.3	95486.2	70218.3	74968.3	71982	95319.1	116886	139529	177767	108980	164799	161850	295332	241372	170531	3.53343e+06	181770	117483	84572.5	72781	85118.9	1.25847e+06	106520	91540.2	98744.8	131040	2.09763e+06	145435	87352.6	71558.3	165909	225154	160266	205772	187818	157574	140407	189315
8.053	365.287	unidentified	76591.3	84319.1	82297.2	56044.2	54230	56085.2	46615.6	39567.9	62194.4	43574.3	47533.6	48497.2	141910	130966	134053	119465	111763	173885	79647.3	114756	70568.9	67117.5	64194.2	74767.6	69068.8	50466	42202.7	58433	58170.1	58125	116849	104121	139274	132398	117064	94728.4	64139.1	134641
1.263	365.312	unidentified	436624	258649	322438	345713	518859	646063	45908.3	63109.8	20435.6	27517.4	24055.1	32809.3	4582.22	15562.4	18268.1	7200	10881.4	16547.4	756259	475789	1.43053e+06	692679	785266	599478	55353.1	46685.8	43114.5	65106.4	46701	42836.1	1971.58	10058.5	8190.53	8823.33	7892.73	7813.76	16233	22348.5
5.542	365.327	unidentified	259780	327538	269476	215641	278768	230798	224474	208329	247482	203869	232099	254003	361859	310190	293282	185208	247360	295865	301658	324368	348878	219661	302626	218477	272152	257894	188025	265737	264600	217474	301982	328591	314661	301089	250059	252530	231271	315474
1.553	366.331	unidentified	167135	127778	217494	121708	135384	150852	26639.4	55578.6	1780	13672.5	16837.4	19863.6	4184.44	19954.8	7108.51	2446.67	5348.04	11970.5	277289	213128	293970	204504	151070	218113	94642.7	21639.6	28941.8	33402.1	28601	35050	7430.53	1443.62	2427.37	4488.89	8474.55	10312.8	17347.8	26559.6
9.225	366.359	unidentified	579848	642794	273298	275397	663458	269941	357236	411316	759042	338453	415550	435052	536863	457214	454995	239460	587879	363120	528982	245475	600248	265934	421016	590493	470552	325732	413246	555722	590210	269673	373760	410338	339617	589730	422908	448290	233607	327107
7.122	367.269	unidentified	26768.3	34927.7	26217.4	24864.2	20108	31933	21718.3	22798.2	27460	28511	25013.1	19080.4	48447.8	34655.9	49433	42215.2	33849	42106.3	28209.9	34458.1	26222.2	27926.3	36512.5	23130.4	33481.2	31145.3	23657.3	28745.7	36884.5	26504.6	35040	40067	38008.4	46144.4	38941.8	26160.6	29230.4	40164.6
7.096	367.291	unidentified	53801.9	51745.7	46620.2	69374.2	59053	45320	51921.1	62841.1	53714.4	49979.8	56819.6	63111.2	77985.6	59717.2	73545.7	64681.9	61673.5	69680	44476.9	70242.9	80110	61105.3	67975	74182.4	78222.9	62639.6	61329.1	76473.4	76614.4	69149.1	65496.8	68706.4	67824.2	63690	62903.6	61070.6	91021.7	97479.8
6.542	367.345	unidentified	36970.2	17560.6	20055	25649.2	36167	20722.6	21822.9	15571.4	15947.8	19621.1	21672	22815	20150	26124.7	22889.4	17064.8	15048	14724.2	29709.9	29743.8	37031.1	36508.8	29416.3	26231.4	14655.2	16518.9	16939.1	26544.7	17455.7	14864.8	15647.4	14366	23262.1	16326.7	16186.4	28610.1	32518.3	19677.8
9.266	367.361	unidentified	134085	134469	50031.2	53607.5	126072	31138.3	64445.9	84530.4	194217	61793.6	78786.9	70586.9	114746	67378.5	95991.5	45412.4	104908	60942.1	96576.9	55478.1	128673	48729.8	68019.2	113912	88417.7	52400.9	68236.4	95404.3	114945	38350	80244.2	64825.5	50422.1	125383	73353.6	84314.7	39311.3	49043.4
1.878	368.349	unidentified	251372	158548	205203	132260	118795	198320	45999.1	146234	10372.2	16799.1	22425.2	22068.2	9380	47558.1	38818.1	13388.6	8051.96	44974.7	281608	219870	612847	214318	116305	132107	187064	31330.2	46250	32913.8	55761.9	97267.6	25173.7	3809.57	4647.37	11212.2	16594.5	17885.3	38605.2	39720.2
10.089	368.373	unidentified	95371.2	91630.9	76545.9	57048.3	68965	58552.2	49241.3	58449.1	57593.3	51498.2	67635.5	44121.5	115263	137667	109370	91559	67704.9	110913	129324	116166	72903.3	73124.6	82744.2	88477.5	74989.6	62776.4	76344.5	89523.4	92401	63377.8	69968.4	121738	96904.2	113879	92858.2	86045.9	81586.1	104253
11.053	368.376	unidentified	56282.7	61785.1	39362.4	50421.7	82515	36808.7	41159.6	46623.2	57598.9	41201.8	34823.4	40092.5	74028.9	53259.1	49068.1	37056.2	59888.2	46427.4	47912.1	45681.9	62295.6	42221.1	42665.4	61114.7	45978.1	42068.9	52794.5	60341.5	88539.2	50506.5	53678.9	57464.9	56487.4	58505.6	52484.5	65314.7	46460.9	43256.6
6.765	368.41	unidentified	118499	138563	178203	105702	321914	109331	149986	146554	113932	161793	105510	105908	484058	112814	186566	154132	101328	132873	143268	243358	246346	102572	93536.5	102278	117201	152115	139919	225529	170840	121856	144228	108156	101205	101622	132612	139120	76271.3	144142
1.197	369.075	unidentified	182915	289013	116074	187438	235550	214853	961959	1.01375e+06	906554	863225	940165	720970	1.00427e+06	810817	644996	584335	854684	333543	119175	112806	430058	216619	335975	192134	479716	857288	547018	1.06055e+06	528268	628188	395174	827290	691964	709877	149697	809860	610825	809986
22.543	369.338	unidentified	638798	716843	1.19667e+06	1.13908e+06	1655378	1.34054e+06	1.25357e+06	1.1552e+06	1.65867e+06	1.16335e+06	1.33208e+06	1.3761e+06	2.94106e+06	1.6146e+06	1.59415e+06	1.34607e+06	1.36034e+06	1.42603e+06	1.55664e+06	1675100	1.67988e+06	1481600	690154	1.35167e+06	1.40187e+06	1.35271e+06	1.21673e+06	961214	1.62598e+06	1.31006e+06	1.38312e+06	1.54502e+06	1.55527e+06	901127	1.3107e+06	1.47234e+06	1164940	1.43319e+06
11.32	369.36	unidentified	45187.5	23512.8	25709.2	27276.7	52379	31258.3	51825.7	50007.1	40307.8	35358.7	60684.1	64327.1	37087.8	54062.4	53047.9	42915.2	36137.3	33328.4	33582.4	46067.6	86262.2	57168.4	55303.8	46626.5	38444.8	53404.7	46927.3	63021.3	31176.3	41031.5	36835.8	59846.8	63633.7	29452.2	38698.2	73109.2	67805.2	58886.9
6.73	369.415	unidentified	12837.5	11114.9	18237.6	13770	62085	18883.5	8549.54	22861.6	15903.3	31577.1	11253.3	20109.3	79904.4	15994.6	31918.1	19081	16147.1	14393.7	10382.4	45363.8	45168.9	11283.3	9795.19	11346.1	19560.4	14429.2	18926.4	33802.1	29566	16294.4	20177.9	15266	16110.5	6882.22	17101.8	14456.9	9371.3	20748.5
2.657	370.28	unidentified	251247	258849	189930	192213	239010	189285	191899	237994	228668	194493	211212	281236	428456	501076	493484	540936	439459	530344	268937	269975	342463	248601	249052	250491	227034	264734	226740	272062	194931	186367	282021	378755	374420	331578	277232	354683	300797	389603
4.998	370.316	unidentified	860214	607953	641461	606267	1123228	567343	582990	401775	659214	452646	695046	953980	390940	302318	438500	519255	344152	389567	971086	932175	1.15952e+06	893789	833028	820684	609350	650882	619568	1.00982e+06	464064	433881	370073	486557	395803	379618	412767	481637	626987	588114
2.617	371.287	unidentified	44719.2	48017	35211	36324.2	53300	37062.6	36155	30004.5	44716.7	31838.5	46894.4	50426.2	88970	95861.3	98507.4	87016.2	81615.7	94015.8	44020.9	56280	62207.8	51576.3	42124	47585.3	43472.9	51694.3	45990.9	44416	40488.7	34635.2	54261.1	66009.6	77884.2	63043.3	56267.3	54913.8	55116.5	75769.7
1.746	371.313	unidentified	131885	113033	127980	207348	176660	99567.8	175421	140440	260890	276868	154378	178874	126777	152468	117316	147487	78862.7	115716	148242	270311	765947	399436	391040	208702	148524	193405	461334	740401	226319	368919	130136	165045	140084	100347	175354	180265	161867	187346
6.048	372.333	unidentified	4.73386e+06	3.54507e+06	3.46177e+06	4.03504e+06	6312732	3.41411e+06	3.77335e+06	3.36873e+06	3.66949e+06	2.54465e+06	4.25614e+06	6.01905e+06	2.89093e+06	2.50417e+06	2.88604e+06	3.17604e+06	2.28542e+06	2.35361e+06	5.97182e+06	4.35916e+06	7.07637e+06	5.16348e+06	4.52026e+06	4.45536e+06	2.97363e+06	4.31859e+06	3.50951e+06	5.96441e+06	3.37453e+06	3.00615e+06	2.37039e+06	3.3242e+06	2.76498e+06	2.42487e+06	2.51406e+06	3.1194e+06	4.42114e+06	3.97714e+06
1.018	373.227	unidentified	623705	384631	133114	445141	579776	386025	579097	145063	188544	352695	247132	292588	234649	280760	322969	272768	277832	482480	610310	377381	483661	509358	518501	585565	657767	314484	361749	265403	343926	448108	455863	336550	213335	260306	286007	310485	339371	391604
17.591	374.013	unidentified	43820.2	94462.8	60472.5	58167.5	51501	38851.3	79076.1	135873	102580	84584.4	76933.6	54660.7	112130	36809.7	64316	107966	51102.9	56598.9	79874.7	90980	84606.7	58709.6	90823.1	59420.6	73187.5	122881	38430.9	84902.1	121291	65211.1	100761	109764	92852.6	67965.6	41473.6	83877.1	98288.7	88412.1
2.988	374.347	unidentified	1.96997e+06	1.49154e+06	1.10044e+06	1.67346e+06	2758780	1.15422e+06	762091	623576	741507	512390	946128	1.44559e+06	230457	193943	446877	384489	179546	275699	1.83065e+06	1.96949e+06	4.52442e+06	3.0818e+06	2.60242e+06	2.7365e+06	1.41887e+06	2.17262e+06	1.663e+06	1.74899e+06	2.13156e+06	1.05573e+06	283711	562127	350467	312731	809127	430377	568363	912351
5.046	374.35	unidentified	64256.7	14485.1	12346.8	22480.8	30535	28716.5	22729.4	4922.32	12635.6	12439.4	21208.4	27283.2	7888.89	5777.42	12590.4	9052.38	5835.29	240373	13268.1	25212.4	38103.3	31234.2	24728.8	23712.7	6161.46	9126.42	9900.91	11885.1	17686.6	7548.15	8242.11	12821.3	7281.05	10315.6	11458.2	282059	9433.04	10364.6
1.127	375.089	unidentified	260917	391950	311149	298152	182870	197673	246590	234844	535279	73400	305799	260107	391976	165296	223821	177520	262930	267615	493733	276268	447709	301185	143639	164262	287667	159347	206988	349955	147171	88625.9	341609	388656	207628	340913	196604	222618	163515	107287
1.243	375.31	unidentified	57597.1	13828.7	43303.7	92114.2	54005	67866.1	2348.62	1273.21	1421.11	1860.55	1708.41	3199.07	17794.4	21971	12075.5	9509.52	11599	5541.05	157190	176601	399196	255223	129502	202125	4386.46	2574.53	1783.64	6505.32	2360.82	4998.15	8638.95	10667	45546.3	3292.22	9788.18	29533.9	14056.5	18825.3
19.302	375.374	unidentified	36069.2	64706.4	37984.4	27314.2	26058	22299.1	40761.5	26755.4	68314.4	37378.9	37205.6	34415.9	76193.3	43968.8	54688.3	51636.2	48693.1	80200	32419.8	21064.8	19714.4	22756.1	29085.6	29413.7	53452.1	31916	113120	34445.7	52003.1	41055.6	62136.8	67611.7	68163.2	116393	58696.4	57987.2	30624.3	43225.3
10.693	375.375	unidentified	8.84523e+06	1.0601e+07	8.51555e+06	7.74392e+06	8691320	8.62191e+06	8.06848e+06	8.14006e+06	1.18899e+07	8.38283e+06	8.14239e+06	7.74553e+06	1.20506e+07	1.0774e+07	1.14649e+07	9.77962e+06	9.52201e+06	1.07242e+07	1.05404e+07	8.7992e+06	1.01074e+07	7.76096e+06	8.67599e+06	8.4141e+06	9.51177e+06	8.95577e+06	8.38077e+06	9.24131e+06	10047600	9.04176e+06	1.14254e+07	1.14803e+07	10166780	1.27094e+07	1.01361e+07	9.63909e+06	7.54462e+06	9.27253e+06
20.268	375.377	unidentified	12955.8	20448.9	13786.2	12700	7371	9440.87	10760.6	19712.5	21044.4	6904.59	15192.5	13714	16065.6	13662.4	15908.5	15401	10467.6	18601.1	12749.5	8173.33	7462.22	7384.21	13238.5	10917.6	9555.21	9931.13	61539.1	13623.4	10112.4	10315.7	12152.6	9336.17	19977.9	31642.2	12837.3	13951.4	7985.22	20938.4
1.171	376.246	unidentified	8.91406e+07	1.3522e+08	9.45427e+07	108216220	81591768	5.84452e+07	7.0004e+07	5.68019e+07	143550160	4.37239e+07	6.76487e+07	8.57813e+07	9.39239e+07	8.71184e+07	9.59966e+07	8.02103e+07	7.9049e+07	9.6741e+07	1.64118e+08	8.33499e+07	1.10597e+08	7.45827e+07	8.39886e+07	8.18404e+07	8.236e+07	6.85559e+07	9.26183e+07	1.11021e+08	9.58342e+07	6.04332e+07	1.34023e+08	9.54224e+07	7.69844e+07	9.91052e+07	8.73906e+07	8.43444e+07	7.74068e+07	6.52083e+07
7.586	376.285	unidentified	157971	232551	70067	79355	164029	79900.9	128139	134622	328324	139375	176687	161547	187847	153414	205141	105150	175523	164046	140031	97522.9	166823	52546.5	102398	145808	168645	116328	159246	174702	218028	94590.7	164697	157203	125988	262179	146009	146222	78791.3	89692.9
1.404	376.32	unidentified	159929	26806.4	60600.9	172248	95537	142790	646.789	7325	1987.78	4322.02	4031.78	799.065	430	2798.92	2527.66	3373.33	1197.06	466.316	398413	129573	207156	229596	114906	307031	7123.96	6245.28	805.455	11594.7	805.155	2021.3	566.316	3930.85	5534.74	1201.11	2350.91	11.0092	3350.43	2871.72
10.731	376.379	unidentified	2.43765e+06	2.91597e+06	2.49567e+06	1989350	2237031	2.10553e+06	2.25294e+06	1.98728e+06	3.02661e+06	2.41425e+06	2.234e+06	2.02759e+06	3542390	3.20207e+06	3.25025e+06	2.81122e+06	2.74683e+06	3.12969e+06	2.73828e+06	2.70903e+06	2.51031e+06	2.02844e+06	2.33255e+06	2.14144e+06	2.80677e+06	2.3996e+06	2.35124e+06	2.25781e+06	2.81356e+06	2.50731e+06	2.99113e+06	3.37049e+06	3107400	3657010	2.99332e+06	2.70182e+06	2060760	2.57943e+06
1.126	377.251	unidentified	2.11579e+07	3.27408e+07	2.31105e+07	2.59759e+07	20105682	1.40863e+07	1.68759e+07	1.38175e+07	3.3799e+07	1.06542e+07	1.56703e+07	1.997e+07	2.16653e+07	2.16016e+07	2.38367e+07	1.95906e+07	1.85451e+07	2.21838e+07	3.86115e+07	1.9925e+07	2.56936e+07	18329000	20018100	1.9802e+07	1.93701e+07	1.66237e+07	2.16858e+07	26993900	2.35838e+07	1.44639e+07	3.32231e+07	2.22925e+07	1.7576e+07	2.27618e+07	1.99113e+07	1.97205e+07	1.88595e+07	1.57598e+07
3.902	377.255	unidentified	52858.7	77769.1	72150.5	74844.2	82356	88789.6	44581.7	124713	72574.4	28396.3	85859.8	62704.7	28621.1	50922.6	39584	43335.2	40218.6	43729.5	104675	68893.3	150994	70293	75830.8	55593.1	98057.3	133926	96570.9	84719.1	67151.5	53090.7	48603.2	63591.5	79373.7	34023.3	32765.5	38960.6	58111.3	35782.8
7.548	377.285	unidentified	30106.7	50250	18307.3	26464.2	38128	26828.7	35211.9	34789.3	64821.1	34797.2	35317.8	41228	40747.8	32282.8	43212.8	26544.8	42480.4	31678.9	38753.8	23970.5	37185.6	19107	32084.6	34840.2	36474	30933	39378.2	45580.9	47715.5	22888	37810.5	31796.8	33605.3	54088.9	30252.7	39115.6	21368.7	36221.2
3.232	377.311	unidentified	332269	195165	203054	233465	493915	193632	192554	83233.9	83010	189031	126523	217832	61136.7	40973.1	74822.3	77740	90577.5	31391.6	311538	491119	545876	505095	362994	371801	181285	187037	234558	221764	130090	130288	36043.2	65733	56612.6	41973.3	90625.5	74776.1	175843	127349
9.013	377.329	unidentified	29877.9	9497.87	13934.9	22788.3	34064	13872.2	12679.8	13109.8	5144.44	4873.39	7155.14	10398.1	3714.44	15010.8	6286.17	11936.2	4974.51	6017.89	19870.3	25161.9	36971.1	45024.6	13945.2	21678.4	9673.96	10377.4	16875.5	16451.1	9337.11	14096.3	5774.74	6913.83	5297.89	4486.67	2800.91	16789	4329.57	7879.8
1	378.202	unidentified	1.10353e+07	1.30925e+07	7.98755e+06	1.05538e+07	13110335	7.08368e+06	1.13534e+07	6.44702e+06	7.10316e+06	5.64926e+06	8.10749e+06	8.31695e+06	3.20053e+06	4.55501e+06	7.38305e+06	4.91513e+06	8.19094e+06	6.19901e+06	8.62346e+06	1.5233e+07	1.2196e+07	8.67629e+06	1.39784e+07	1.10849e+07	9.97544e+06	6.00006e+06	7.42871e+06	9.76704e+06	7.1767e+06	8.31797e+06	3.45515e+06	6.39005e+06	3.55455e+06	2.9686e+06	6.0544e+06	3.47929e+06	5.64559e+06	4.87545e+06
7.383	379.236	unidentified	18470.2	29920.2	16485.3	21140	23639	13019.1	30181.7	29967	45992.2	17577.1	38886.9	43025.2	47677.8	49390.3	37853.2	71759	36146.1	39033.7	7682.42	9445.71	18416.7	19480.7	26732.7	17266.7	27294.8	28390.6	161505	21740.4	22272.2	20269.4	49101.1	55972.3	32727.4	60347.8	61390	28041.3	29096.5	37477.8
1.793	379.292	unidentified	155091	107650	88809.2	149367	187678	135302	18275.2	8550.89	9854.44	18272.5	7478.5	46775.7	8828.89	17852.7	46384	24341.9	57131.4	71763.2	281612	548872	262253	198783	253331	499375	143032	21685.8	33458.2	23562.8	39476.3	25971.3	5798.95	18128.7	16194.7	6957.78	56060	10447.7	72061.7	23662.6
6	379.301	unidentified	107779	129168	108789	77592.5	86926	118943	76861.5	80042	111502	88036.7	80529	102504	123147	110199	105963	103711	92294.1	102875	138304	138400	137212	89792.1	113143	91307.8	98884.4	94450	99217.3	91805.3	122892	74346.3	130161	112805	112679	148961	118307	113417	78023.5	111202
10.981	379.377	unidentified	447738	150901	176635	321247	664696	270350	208327	83450.9	79508.9	236863	191884	181711	29402.2	55320.4	66762.8	69544.8	79432.4	46576.8	197301	476263	507571	469619	392012	268925	76521.9	84732.1	161336	183409	104834	158005	28040	46678.7	50182.1	49478.9	49557.3	59659.6	94799.1	103960
10.168	379.379	unidentified	70403.8	26875.5	29753.2	52435.8	90114	42851.3	41005.5	16930.4	13715.6	50954.1	21998.1	32937.4	3615.56	10589.2	10581.9	20523.8	9472.55	11557.9	34454.9	61420	95263.3	98410.5	59929.8	46452	21222.9	21492.5	21498.2	45650	14886.6	25278.7	12213.7	14802.1	8330.53	7816.67	5739.09	14178	29900	38862.6
12.955	379.383	unidentified	394474	112774	176149	166443	477456	146516	174681	83682.1	98260	120956	128961	198014	58713.3	64998.9	81674.5	85812.4	72034.3	71458.9	231344	442871	544057	337619	276533	341752	129467	163945	149880	306382	92213.4	95985.2	65908.4	91902.1	106745	62383.3	49213.6	118123	193946	148407
5.515	380.288	unidentified	72298.1	90725.5	61559.6	62726.7	84499	59587	97989	124347	103934	97878.9	88361.7	114012	165184	187635	210337	166580	139829	162845	81736.3	79661.9	105452	86976.3	79543.3	72479.4	137141	115425	169411	165729	127666	129379	146594	145972	128849	110373	165295	129179	167425	143108
1.254	381.238	unidentified	121336	117334	78967.9	84421.7	128343	91753	195742	123060	263632	246379	108666	104326	127614	147088	167737	157273	86047.1	114029	180010	116045	333892	159172	250468	152310	218222	248111	630061	936640	291376	507070	115071	160362	128777	86040	216698	175708	134260	221672
7.039	381.281	unidentified	377398	377888	299065	223551	222400	225960	293440	204745	438006	198820	190624	247106	380923	316017	241659	342180	212956	329120	259696	278128	279321	212243	211183	237857	281410	251679	237407	250896	260002	233077	283916	352798	365292	444673	229633	245608	143654	263552
16.289	381.284	unidentified	76722.1	112760	125229	78530	80719	65678.3	45456	87657.1	126099	80063.3	89357	42048.6	40467.8	74491.4	136586	74201.9	102722	117825	148535	123461	116327	73718.4	109385	170527	208676	64004.7	66334.5	120544	153562	103117	165920	89824.5	65301.1	74970	35351.8	68885.3	75071.3	81930.3
7.784	381.284	unidentified	50769.2	162839	121205	91600	103141	102262	44506.4	104708	56692.2	34938.5	143311	97366.4	120079	146808	132453	51496.2	95839.2	131522	136487	129781	104049	79388.6	99840.4	113898	162938	129776	96504.5	107865	155358	117498	179820	47552.1	47929.5	63756.7	111571	112989	96564.3	110448
5.541	381.285	unidentified	171000	291306	163665	149232	193123	175141	192940	213365	364022	199889	199444	220121	259907	284571	283653	267091	212392	257083	203210	119134	254221	176788	170409	179472	339076	304627	218146	219309	283598	325069	228737	270821	265792	281056	231377	218335	194518	241664
6.404	381.286	unidentified	301282	342819	330585	226282	244704	278083	270999	296450	372522	291574	293959	275037	335261	264118	289141	309192	272970	328365	353044	384450	254221	238326	289150	238038	324132	308884	292287	301598	345518	274942	403693	340606	341161	351909	261921	225492	221014	271472
6.799	381.335	unidentified	118188	58523.4	70989	88100.8	171959	72852.2	76975.2	64628.6	61174.4	73519.3	70356.1	93393.5	78904.4	76177.4	76872.3	100077	89056.9	57694.7	113512	92992.4	170319	139547	103400	97359.8	87069.8	98341.5	96361.8	170465	56547.4	67553.7	59201.1	84159.6	99228.4	60350	79992.7	103512	168821	105455
22.095	381.336	unidentified	365547	153461	164968	178635	405809	212096	154424	145072	145484	158349	199725	193794	145641	116454	136389	195200	101682	129831	323292	309705	392458	291893	226726	244865	149654	182720	203183	304590	151633	136910	99317.9	133632	185260	88644.4	118867	146460	267637	179629
16.272	381.393	unidentified	35517.3	8798.94	12052.3	17552.5	39781	15153	3018.35	1354.46	0	3242.2	2200	3181.31	188.889	488.172	551.064	1590.48	707.843	1452.63	31572.5	59243.8	26102.2	38111.4	18597.1	14222.5	2400	1554.72	2723.64	3252.13	2720.62	2021.3	1611.58	939.362	447.368	2240	632.727	1407.34	1698.26	1255.56
12.242	381.395	unidentified	26994.2	7607.45	11390.8	15284.2	35465	11616.5	7223.85	2046.43	3054.44	7529.36	4871.03	9124.3	302.222	1592.47	3642.55	1914.29	2166.67	1564.21	24322	18286.7	24315.6	25190.4	21456.7	19495.1	6521.88	864.151	11732.7	12668.1	6475.26	7306.48	3958.95	2536.17	1565.26	4065.56	1996.36	2834.86	9342.61	6662.63
1.145	382.239	unidentified	62543.3	70906.4	48600	63880	76025	40083.5	100624	41998.2	52785.6	83285.3	46118.7	58446.7	42716.7	44502.2	116643	85690.5	59619.6	28938.9	73747.3	83729.5	117470	36022.8	69501.9	109253	140231	81584	114982	205062	73336.1	111908	78861.1	84105.3	50429.5	47788.9	57859.1	73707.3	79585.2	88461.6
22.046	382.342	unidentified	81989.4	36511.7	40355	37553.3	87778	43881.7	40159.6	38874.1	24071.1	27975.2	41861.7	43951.4	31877.8	17509.7	25125.5	42285.7	26525.5	27616.8	61452.7	73465.7	90726.7	70752.6	46731.7	57961.8	31080.2	36525.5	41563.6	91169.1	45646.4	30127.8	17942.1	26830.9	35026.3	29241.1	31480	33069.7	60660	33518.2
13.66	383.192	unidentified	116257	223236	154936	109060	98907	123329	132991	146639	196552	149661	128747	125594	213986	198947	231898	163132	136182	219436	140109	92461	130046	100750	125039	155611	154734	134067	143869	137622	176213	143816	178612	163679	144631	217748	163878	133499	113143	170148
5.565	383.23	unidentified	19869.2	20833	11769.7	12786.7	28000	22127.8	17002.8	22618.8	28054.4	17006.4	22103.7	21961.7	32517.8	28315.1	33519.1	297218	23372.5	26783.2	33825.3	26703.8	24806.7	112520	17490.4	14540.2	20666.7	22912.3	160365	24751.1	23779.4	17621.3	26192.6	36646.8	22022.1	25506.7	26010.9	21838.5	22197.4	34601
2.039	383.268	unidentified	242209	127333	170428	115993	304220	171791	74978	27838.4	34477.8	99669.7	108487	90843	21160	28379.6	36455.3	28214.3	44002.9	26993.7	205330	303601	198083	170664	266916	209409	47093.8	29950.9	51974.5	74779.8	37056.7	51583.3	22493.7	14898.9	18350.5	16456.7	32071.8	22630.3	78358.3	41421.2
1.474	383.322	unidentified	515845	321069	271054	460313	704900	382668	261470	167478	79783.3	67432.1	115091	157547	43651.1	57591.4	172044	74016.2	71254.9	73304.2	345108	486111	684353	512162	460621	561731	243075	131915	233435	268764	142485	223738	36112.6	81416	37175.8	31666.7	65568.2	71394.5	149156	118430
22.433	383.353	unidentified	9.32e+06	4.91094e+06	5.26821e+06	5745735	11148074	5.63911e+06	4.53719e+06	4.35034e+06	3.97422e+06	3.63419e+06	6.38407e+06	5.8189e+06	3479920	3.24291e+06	3.65033e+06	4.58901e+06	4.15186e+06	3.19217e+06	9.95178e+06	8.88298e+06	1.10366e+07	9.66172e+06	7.37847e+06	6.77853e+06	3.08836e+06	4.43051e+06	4.76941e+06	6591500	3.5722e+06	3.98808e+06	2.7316e+06	3.77698e+06	4.13663e+06	2.70734e+06	3.29797e+06	4.39898e+06	5.54088e+06	3.57088e+06
8.085	383.354	unidentified	2879050	1.40818e+06	1.62624e+06	2.23721e+06	4333519	1.74727e+06	3.68944e+06	3.28561e+06	2.55366e+06	2.6985e+06	3.04275e+06	3.75672e+06	4.7323e+06	4.66446e+06	4.39034e+06	5.77451e+06	4.99728e+06	2961200	2.48805e+06	2.91602e+06	4.11836e+06	3.55203e+06	2.75611e+06	2.38629e+06	2.39835e+06	3.54176e+06	3206390	4.89461e+06	2.28125e+06	2.56595e+06	2.70996e+06	4.30117e+06	4.64509e+06	3.16865e+06	3.63842e+06	5.16179e+06	6.7513e+06	4.96165e+06
11.311	383.354	unidentified	2.89748e+06	2.32704e+06	2.04689e+06	1.99039e+06	3196034	2.17012e+06	2.73951e+06	2.65224e+06	3.07952e+06	2.65645e+06	2.96267e+06	3.14375e+06	2.67995e+06	2.92572e+06	2.81339e+06	2.98975e+06	2.53421e+06	2.41421e+06	3.18839e+06	2.66461e+06	3.56631e+06	2.92392e+06	2.68958e+06	2.56288e+06	2.39216e+06	2.84676e+06	2.67138e+06	3.3896e+06	2.60143e+06	2.5416e+06	2.07798e+06	2.83717e+06	2.74709e+06	2472640	2.32301e+06	2.71981e+06	2.81803e+06	2.83042e+06
13.431	383.354	unidentified	1.25747e+06	379947	779154	491344	1923878	522749	417268	111213	288751	322801	451142	583204	59595.6	111022	137223	195769	95689.2	74916.8	1.12873e+06	1.74678e+06	2.32009e+06	1.36737e+06	960169	979622	304120	313091	378118	765077	190813	241224	109896	88431.9	101899	116940	137878	83707.3	355899	194872
17.877	383.356	unidentified	63665.4	24407.4	36460.6	36434.2	81931	31103.5	74345.9	50537.5	38400	37338.5	58806.5	56814	60268.9	56868.8	72419.1	69837.1	64748	57392.6	57039.6	59104.8	86223.3	66317.5	63398.1	47302.9	42762.5	50631.1	51162.7	92604.3	40510.3	38548.1	34754.7	70567	68703.2	46214.4	53049.1	99014.7	132054	84255.6
19.08	383.356	unidentified	301867	149136	181320	245943	445831	181183	290535	252188	227097	193171	304515	343250	198596	202591	187148	223838	211478	173517	349101	348754	566676	441188	377578	321083	229375	302520	280442	389296	183290	253501	149113	213613	230109	151144	197705	258969	386070	246183
22.483	384.355	unidentified	2.73741e+06	1.40096e+06	1.63046e+06	1700785	3522524	1.57762e+06	1.33141e+06	1.29351e+06	1.24104e+06	994700	1.80566e+06	1.71832e+06	970113	950698	1.02536e+06	1.34884e+06	1.25438e+06	923421	3.05134e+06	2.77709e+06	3.30776e+06	3.08231e+06	2.14807e+06	2.03155e+06	861215	1.31015e+06	1418670	1.89949e+06	1.05883e+06	1.13689e+06	817420	1.11084e+06	1.22211e+06	843733	918827	1.23811e+06	1.63152e+06	1.15091e+06
13.476	384.359	unidentified	330352	70968.1	204776	111318	489367	106123	92270.6	22904.5	45966.7	79756	102918	120886	13118.9	15512.9	27738.3	41541	20680.4	16981.1	304910	529595	599479	404866	220283	247258	59670.8	62262.3	70911.8	178768	29549.5	47097.2	21527.4	17364.9	12665.3	21527.8	25856.4	7209.17	77380	38470.7
5.481	385.725	unidentified	1.16084e+06	1.71892e+06	551385	755479	627000	780970	673545	1.03254e+06	1.78005e+06	1.29677e+06	1.59704e+06	1.40747e+06	1.47944e+06	1.81858e+06	1.22037e+06	1.27164e+06	1.59932e+06	1.22207e+06	1.20203e+06	683750	1.48029e+06	437395	757338	1.0327e+06	1.24666e+06	1.45342e+06	1.26266e+06	1.67242e+06	1.42263e+06	841664	723839	1.33055e+06	1.62623e+06	1.39727e+06	1170280	773481	920775	1.49187e+06
1.518	385.881	unidentified	12492.3	21573.4	14387.2	9820	14530	16138.3	39076.1	64026.8	38375.6	37792.7	44422.4	47367.3	19606.7	30191.4	18944.7	39703.8	30088.2	37472.6	17494.5	8583.81	13231.1	3620.18	5572.12	11027.5	63545.8	68447.2	85167.3	63834	53521.6	47684.3	42573.7	46984	37783.2	29771.1	31297.3	47389.9	46555.7	53966.7
1.093	387.166	unidentified	4.39138e+06	5.11223e+06	3.85782e+06	2799575	3172587	3.35323e+06	2.6398e+06	2.63988e+06	3.84199e+06	3.11287e+06	2.69017e+06	2.78252e+06	7532560	8.03723e+06	8.79895e+06	8.98102e+06	8.80096e+06	1.06553e+07	4.77068e+06	5.1399e+06	4.32768e+06	3.60081e+06	4.05695e+06	4.31063e+06	4.29405e+06	3.22322e+06	3.07626e+06	3.92452e+06	3.71216e+06	3.03225e+06	7.03161e+06	6.9036e+06	7.21411e+06	7.9138e+06	5.88489e+06	6.03355e+06	4.78222e+06	6.63504e+06
7.897	387.336	unidentified	23065.4	20931.9	16790.8	28468.3	53695	19969.6	31230.3	27869.6	19426.7	24251.4	24289.7	30218.7	21504.4	19121.5	17651.1	18151.4	19887.3	19596.8	24035.2	24495.2	41168.9	38095.6	33777.9	29418.6	24949	26649.1	27389.1	41781.9	19225.8	19856.5	13178.9	20007.4	16416.8	16003.3	15828.2	28030.3	30773.9	28723.2
11.158	387.725	unidentified	1.19296e+06	936807	1.03223e+06	918650	1191867	483537	1.29223e+06	1.17351e+06	1.24117e+06	1.02137e+06	1.15705e+06	1.3147e+06	1.93461e+06	1.71038e+06	1.62544e+06	719671	1.07773e+06	876833	808398	1.16162e+06	1.20435e+06	1.09657e+06	1.02541e+06	802259	686836	863159	608473	668354	1.2253e+06	660231	605655	1.58337e+06	1.11819e+06	1.23974e+06	1.22397e+06	1.00485e+06	609732	1.16028e+06
1.043	389.172	unidentified	127422	139907	90581.7	103216	122609	104482	96665.1	100095	92556.7	101380	81032.7	76310.3	205881	227213	284032	247976	226886	423915	151405	162548	149049	93625.4	115029	134597	142815	84421.7	85278.2	118839	134251	92754.6	211738	155529	199796	252610	67312.7	167104	138275	192030
8.274	389.293	unidentified	33109.6	13439.4	14684.4	8425	33485	11829.6	11577.1	4725	2210	4661.47	9945.79	12449.5	1081.11	1983.87	5257.45	5819.05	4579.41	3933.68	21330.8	66023.8	34942.2	21964	18967.3	26313.7	9086.46	5700.94	7880	13255.3	5515.46	8476.85	5431.58	4958.51	3321.05	3672.22	3557.27	4106.42	8280.87	3441.41
14.757	389.401	unidentified	55059.6	26848.9	40000	18620.8	100244	17566.1	23353.2	3884.82	8815.56	23710.1	20022.4	20357	3818.89	6956.99	10556.4	8325.71	6973.53	4753.68	67774.7	78468.6	97474.4	57741.2	35982.7	52920.6	13238.5	12833	18917.3	43889.4	8806.19	12958.3	9109.47	7729.79	5616.84	7832.22	7148.18	3888.99	20031.3	12005.1
5.353	389.721	unidentified	325224	1.23346e+06	1.21441e+06	937167	1009201	1.32839e+06	1.45314e+06	1.48399e+06	1.96436e+06	1.50153e+06	1.87696e+06	1.69207e+06	1.87581e+06	2.58907e+06	1.89789e+06	1.55011e+06	1.21146e+06	1.88401e+06	1.5353e+06	577755	1.38196e+06	593258	1.02793e+06	554657	1.4668e+06	1.72288e+06	1.2427e+06	1.49351e+06	511041	1.23141e+06	1.73252e+06	1.54136e+06	1.81791e+06	1.90802e+06	519606	328855	1.57735e+06	1.62496e+06
2.925	389.722	unidentified	527188	801131	1.9196e+06	465625	1367664	568618	664771	767268	912216	700972	716682	2.30921e+06	914538	868132	2.58432e+06	807889	790675	792804	934242	478323	1.77277e+06	1.10949e+06	643112	1.38891e+06	1.4394e+06	802157	1.81036e+06	2.37227e+06	1.36534e+06	2.25454e+06	779274	965433	736583	896980	887449	2472900	628610	716712
7.076	391.272	unidentified	3.0945e+06	3.33633e+06	2.69488e+06	2.32333e+06	4056858	3.44096e+06	2.68694e+06	2.90696e+06	4.52957e+06	2.71543e+06	2.92213e+06	3.19464e+06	3.04298e+06	3.65844e+06	4.73894e+06	2.26879e+06	2.94635e+06	2.64371e+06	3.64351e+06	2.4097e+06	4.56854e+06	3.69245e+06	2.91318e+06	3.07625e+06	3.40435e+06	3.97969e+06	3.05155e+06	4.81722e+06	3.13134e+06	2.74804e+06	4.53183e+06	4.36668e+06	3.43274e+06	3.70749e+06	3.06601e+06	3.92773e+06	2.08075e+06	4.28863e+06
15.466	391.273	unidentified	1.58431e+06	1.70165e+06	1.55189e+06	1.19818e+06	1933569	1.61206e+06	1.32152e+06	1.31166e+06	1741960	1.71539e+06	1.3465e+06	1.55253e+06	1.318e+06	662580	1.91113e+06	1.46513e+06	1.35364e+06	1256780	2.06164e+06	1.37011e+06	1.69951e+06	1.5689e+06	1.40889e+06	1.62501e+06	1.70333e+06	1.32862e+06	1.47413e+06	1.88556e+06	1.59558e+06	1.30393e+06	756023	1.72323e+06	1.59684e+06	1.87894e+06	1.04365e+06	1.8315e+06	1.04268e+06	1.63775e+06
5.604	391.276	unidentified	1.54196e+06	1.62634e+06	1.41417e+06	1.32817e+06	1594811	1.33097e+06	1.27064e+06	1.56713e+06	1861430	1.21257e+06	1.48042e+06	2.43782e+06	1.80727e+06	2.12443e+06	1.96699e+06	2.94316e+06	1.70746e+06	1.82119e+06	1.87655e+06	1.50046e+06	2.71749e+06	1.54789e+06	1.56584e+06	1.54701e+06	1.50615e+06	2.03552e+06	1.71845e+06	1.86397e+06	1.77054e+06	1.23668e+06	1.77003e+06	1.85103e+06	2.74665e+06	1.83774e+06	1.64892e+06	2.7283e+06	1.47227e+06	1.60836e+06
4.881	391.327	unidentified	20754.8	39729.8	75514.7	18252.5	40636	28613	28657.8	19572.3	42713.3	24815.6	17862.6	25019.6	34424.4	70088.2	31913.8	39690.5	24798	32010.5	28204.4	44052.4	59023.3	71859.6	48376	53571.6	14309.4	42245.3	29330	42507.4	20282.5	21816.7	20637.9	15687.2	22889.5	14653.3	26360	22332.1	25316.5	36438.4
8.853	391.348	unidentified	27321.2	14506.4	23178.9	26102.5	58692	27132.2	11803.7	8436.61	6800	7606.42	9124.3	9205.61	1528.89	13532.3	8236.17	6446.67	5386.27	3701.05	27797.8	25558.1	40637.8	42622.8	25720.2	34392.2	5687.5	12297.2	10981.8	14175.5	8187.63	15852.8	2623.16	1228.72	4682.11	5004.44	3356.36	9306.42	5940.87	6712.12
1.016	392.088	unidentified	116762	124877	111894	99680.8	202593	114381	213019	331473	261424	146165	263709	218998	269429	262609	100420	102865	222717	101076	62251.6	67623.8	175898	97779.8	99492.3	92252	125528	185065	143924	206831	154846	146555	71610.5	180235	136700	194477	115554	138654	136151	181888
1.38	392.241	unidentified	292451	585305	444127	595387	349630	153199	287217	202781	712264	112105	173909	229662	261676	265503	302995	212060	273612	262482	758610	358817	480564	333130	306057	315263	401303	329338	397038	453777	367013	230355	446704	254539	209121	216736	277801	266618	304500	175824
1.171	393.273	unidentified	1.78994e+07	2.75427e+07	1.94252e+07	2.19295e+07	16676835	1.15657e+07	1.38775e+07	1.12985e+07	2.8621e+07	8.51823e+06	1.35548e+07	1.7175e+07	18498790	1.78414e+07	1.94485e+07	1.70551e+07	1.66479e+07	2.008e+07	3.29554e+07	1.67775e+07	2.24851e+07	1.48452e+07	1.76002e+07	1.68431e+07	1.57205e+07	1.41601e+07	1.85852e+07	2.20507e+07	2.05639e+07	1.20225e+07	2.6899e+07	1.9886e+07	1.57487e+07	1.94023e+07	1.74948e+07	1.65613e+07	1.6344e+07	1.24989e+07
7.896	393.319	unidentified	59045.2	24431.9	24993.6	27666.7	63635	30701.7	17335.8	14273.2	16748.9	29918.3	17473.8	32654.2	4300	12336.6	8952.13	15074.3	12205.9	9466.32	41579.1	83635.2	65187.8	110153	44637.5	46769.6	17177.1	17049.1	20070	46652.1	18055.7	13273.1	16026.3	16639.4	13449.5	12776.7	13049.1	9786.24	27853.9	18916.2
1.499	394.859	unidentified	33784.6	41180.9	24760.6	40681.7	33883	13607.8	56053.2	56862.5	91025.6	97030.3	65449.5	55371	77890	41973.1	84723.4	39549.5	37233.3	62714.7	5218.68	5375.24	25857.8	9926.32	31465.4	34053.9	55026	82259.4	49073.6	47306.4	29296.9	79517.6	50208.4	59194.7	59291.6	78473.3	53446.4	77178.9	44322.6	44404
10.824	395.352	unidentified	694689	275834	400190	505553	746550	398210	346272	337245	452609	333806	425802	540229	324471	295223	291567	353208	307632	269714	716471	481407	919292	601021	487359	490504	460336	577421	435922	690281	331827	341970	272403	382937	250911	330281	290385	328465	615042	375326
8.178	395.353	unidentified	1.11422e+06	360561	571925	754242	1205112	520707	519605	543667	268652	392057	429001	530693	487958	471065	391177	472356	408129	233013	943260	1.02928e+06	1.34456e+06	1.15315e+06	831005	750702	404021	476820	351880	661511	333651	382305	244746	288268	332838	282538	310435	435353	660984	512263
22.256	395.354	unidentified	5.6144e+06	3.20934e+06	3.84054e+06	4.14827e+06	7490422	3.72304e+06	3.17095e+06	3.20523e+06	2.76432e+06	2.64707e+06	4.11523e+06	3.97667e+06	2.87822e+06	2.57558e+06	2.34887e+06	3.35499e+06	3.0363e+06	2.45098e+06	6.32961e+06	5.62494e+06	8.12477e+06	6.71682e+06	5.01935e+06	4.61787e+06	2.99339e+06	3.94023e+06	3.8505e+06	4.73615e+06	3.20677e+06	2.81295e+06	1.88504e+06	1.8289e+06	2.89618e+06	1.98045e+06	2.43311e+06	3.11492e+06	4.766e+06	2.98329e+06
18.325	395.354	unidentified	162611	86834	97653.2	155402	280338	101374	114347	115304	82816.7	92281.7	125023	137093	69993.3	60240.9	73064.9	72974.3	81822.5	69925.3	148152	152220	257607	229160	173660	185579	149873	202907	191364	227318	119621	124919	59243.2	84559.6	106774	64091.1	80550.9	128516	183343	109556
5.898	395.354	unidentified	104888	51361.7	60878	61674.2	170363	37434.8	71933.9	28343.8	40986.7	71798.2	48437.4	98407.5	48947.8	44905.4	52841.5	43367.6	23059.8	13080	119032	104940	137007	130096	86230.8	73043.1	37549	52881.1	46775.5	138265	40737.1	66246.3	30404.2	35823.4	36875.8	23906.7	28565.5	28446.8	75900	56672.7
15.701	395.355	unidentified	110582	48840.4	71419.3	75446.7	187721	39813	55178	28757.1	37857.8	49390.8	58193.5	91058.9	15670	16725.8	27216	21693.3	7773.53	14758.9	124708	137573	196788	106911	101603	81091.2	27529.2	36614.2	54760.9	107286	31795.9	41675.9	21991.6	20778.7	24432.6	19942.2	23687.3	18922.9	70642.6	34961.6
7.48	395.355	unidentified	904986	366221	463621	709615	1094913	466796	587731	694686	460801	524735	549847	717812	781012	701337	758867	856917	773435	519642	860470	666444	1.20286e+06	943447	645449	855954	672240	864092	731090	1.18478e+06	579411	545905	533767	680329	725873	545070	614650	858404	1.233e+06	881147
11.389	395.355	unidentified	956032	626437	687636	655522	1121814	547938	416708	385492	345090	451580	460949	580478	313219	257151	305177	372256	278202	159739	1.07623e+06	829716	1.19869e+06	976761	793040	778029	413110	370792	387964	546147	429633	423828	255173	269372	217172	224634	223089	235611	347200	343063
6.169	395.372	unidentified	85925	72040.4	57803.7	35565.8	86315	51476.5	49956	25349.1	44421.1	60976.1	44816.8	67530.8	73982.2	66271	91179.8	97884.8	61412.7	71302.1	81115.4	74348.6	89472.2	63800.9	56887.5	60575.5	65415.6	28312.3	46606.4	52817	61126.8	60967.6	69305.3	77024.5	58300	75121.1	72634.5	53003.7	73950.4	69305.1
8.651	396.137	unidentified	27959.6	9898.94	12550.5	15432.5	38990	20148.7	25557.8	23717	27753.3	21681.7	28768.2	24200.9	38946.7	49622.6	33905.3	47155.2	36091.2	22908.4	19817.6	27261	20055.6	28006.1	23026.9	23187.3	23167.7	27755.7	33148.2	35767	22956.7	19512	25622.1	35739.4	35426.3	27142.2	27831.8	44174.3	44643.5	40670.7
22.544	396.138	unidentified	76203.8	32101.1	42245.9	43400	88867	52281.7	37616.5	27273.2	29325.6	26069.7	47535.5	40385	30256.7	21307.5	26870.2	37512.4	31576.5	21684.2	76687.9	92035.2	84442.2	78370.2	68951	54690.2	27112.5	26742.5	38298.2	50742.6	31104.1	31299.1	15312.6	24814.9	31978.9	23902.2	22041.8	27450.5	29771.3	29683.8
1.011	396.189	unidentified	66238.5	48793.6	55904.6	67931.7	77721	47189.6	96172.5	78090.2	77572.2	80141.3	45246.7	63825.2	57505.6	49776.3	79816	63295.2	76221.6	78676.8	88176.9	68084.8	70880	54286	63501.9	90056.9	132905	54660.4	83755.5	102082	49508.2	88960.2	127213	95014.9	80029.5	55810	70700.9	90482.6	97635.7	97083.8
1.771	396.32	unidentified	152957	137476	146349	172918	231646	165290	20916.5	13157.1	11812.2	18291.7	12081.3	37912.1	6212.22	17734.4	33633	14670.5	55060.8	47431.6	271889	347751	386846	275674	223191	499488	139318	20581.1	48399.1	18978.7	41238.1	32161.1	5432.63	15153.2	12757.9	2525.56	46127.3	10075.2	62420	20418.2
12.738	396.407	unidentified	81623.1	36036.2	33810.1	54276.7	91280	36692.2	30753.2	19983.9	23411.1	37594.5	23603.7	42600	15252.2	14249.5	16441.5	21520	15533.3	14426.3	47239.6	55540	77404.4	74314.9	60148.1	49028.4	18284.4	31851.9	21252.7	37568.1	26734	20859.3	13248.4	12478.7	20552.6	21418.9	12997.3	19043.1	17688.7	24666.7
11.962	396.408	unidentified	26653.8	27598.9	32845	10696.7	26186	15672.2	19015.6	22103.6	27905.6	37594.5	21250.5	30377.6	44744.4	43337.6	44294.7	27021.9	40733.3	49484.2	34879.1	33930.5	30621.1	30304.4	25446.2	29337.3	20477.1	17540.6	22567.3	20158.5	37076.3	26459.3	46353.7	49614.9	36445.3	48956.7	45898.2	48127.5	23391.3	50457.6
6.378	397.256	unidentified	15329.8	24464.9	19996.3	15543.3	9574	20650.4	18051.4	22337.5	32670	18391.7	21223.4	25926.2	26642.2	27612.9	18027.7	29989.5	18991.2	29094.7	21433	14518.1	19846.7	9758.77	18024	19945.1	20229.2	36048.1	21269.1	22008.5	19207.2	21829.6	33751.6	21019.1	30275.8	27298.9	24571.8	15622	19980.9	19087.9
2.602	397.278	unidentified	226726	222701	145969	183548	294924	185738	273306	301171	278741	234857	245429	418650	539926	784742	577877	639159	534035	619462	245820	293326	448839	290925	268332	285439	241045	403810	235286	301304	158809	186606	267259	458518	392479	271650	321543	334342	363003	534666
9.088	397.33	unidentified	77896.2	38746.8	48504.6	56655	123513	63960	38658.7	57883	48128.9	48895.4	57753.3	92519.6	31912.2	54697.8	34097.9	50594.3	38541.2	63424.2	88833	80491.4	129817	103998	70094.2	92780.4	124294	136591	104107	122476	61441.2	85660.2	43654.7	118804	73015.8	36075.6	50492.7	75400.9	113343	57350.5
18.425	397.366	unidentified	264953	116172	137462	198179	375251	143454	253952	182163	196307	166939	236221	278757	268952	261638	240252	266827	290052	202016	246985	263381	391896	310377	271388	263146	206871	237425	223966	340645	140466	191170	155466	240120	267112	179559	232434	351655	511367	328648
19.607	397.369	unidentified	1.5143e+06	633653	846291	1.21419e+06	2394154	797673	1.42245e+06	1.24587e+06	977238	876200	1.47215e+06	1.71621e+06	769706	825631	787743	979497	878178	754354	1.77096e+06	1.80914e+06	3.03271e+06	2.2042e+06	1.83418e+06	1.53021e+06	1.20381e+06	1.51838e+06	1.50664e+06	2.02396e+06	756482	956889	544039	905927	1.06282e+06	570630	911354	1.2494e+06	1.81596e+06	1.15973e+06
13.988	397.37	unidentified	3.7269e+06	1.38607e+06	2.34688e+06	1.85751e+06	5111955	1.72243e+06	1.49872e+06	585618	1.14635e+06	1.16663e+06	1.81675e+06	2.05115e+06	350117	574055	587663	852861	578763	490817	3.73392e+06	5.04389e+06	6.35518e+06	4.3069e+06	3.03698e+06	3.1791e+06	1.09281e+06	1.14639e+06	1.3975e+06	2.37648e+06	773638	1.09655e+06	446191	531127	553893	585956	569845	507334	1.48507e+06	970882
11.96	397.37	unidentified	8.54876e+06	7.51224e+06	6.74303e+06	6401480	9502237	6.72789e+06	7.65023e+06	6.93159e+06	8.2056e+06	7.28248e+06	8.59058e+06	8.59871e+06	9.3763e+06	9.43607e+06	8801550	9.81654e+06	8.74025e+06	8.75423e+06	9.52809e+06	8.44439e+06	1.01444e+07	8784150	7.34595e+06	8.11657e+06	7466350	7.88862e+06	7.97587e+06	9.05564e+06	7.95266e+06	7.59536e+06	7.32609e+06	8.18118e+06	8.78465e+06	8.98034e+06	7.44065e+06	9.07089e+06	8.497e+06	8.00158e+06
22.538	397.371	unidentified	3.35519e+07	1.69247e+07	2.00646e+07	21442230	42216764	2.06676e+07	1.57649e+07	1.48961e+07	1.42522e+07	1.37472e+07	2.3752e+07	2.0518e+07	1.13786e+07	1.12107e+07	1.2771e+07	1.62488e+07	1.42698e+07	1.07615e+07	3.56494e+07	3.33251e+07	4.23009e+07	3.71143e+07	2.72884e+07	2.40809e+07	1.19975e+07	1.56719e+07	1.69699e+07	2.20537e+07	1.26478e+07	1.41629e+07	9.42279e+06	1.31492e+07	1.41062e+07	9.32458e+06	1.09352e+07	1.4062e+07	1.97577e+07	1.24894e+07
8.648	397.371	unidentified	1.32888e+07	6.97797e+06	7.75915e+06	11422970	19894734	9.01676e+06	1.68256e+07	1.74921e+07	1.33915e+07	1.24809e+07	1.50171e+07	1.89919e+07	2.01609e+07	2.06951e+07	1.89494e+07	2.32186e+07	2.01006e+07	1.37512e+07	1.25406e+07	1.23982e+07	2.02573e+07	1.74742e+07	1.35061e+07	1.19752e+07	1.15835e+07	1.75745e+07	1.6262e+07	2.17028e+07	1.21691e+07	1.23565e+07	1.24276e+07	1.93513e+07	2.01592e+07	1.4284e+07	1.52554e+07	2.23025e+07	2.58594e+07	1.98667e+07
2.432	398.348	unidentified	27873.1	16776.6	10953.2	12292.5	44923	16477.4	5998.17	3361.61	4542.22	5576.15	5700.93	9236.45	293.333	1401.08	1095.74	1205.71	614.706	1115.79	24862.6	31053.3	77542.2	29484.2	25428.8	35614.7	11786.5	12372.6	8399.09	11638.3	10669.1	2575	737.895	1071.28	1558.95	1305.56	2373.64	1303.67	2469.57	3359.6
2.494	398.351	unidentified	26331.7	17689.4	11254.1	15268.3	44784	16838.3	6446.79	3350.89	4210	5319.27	5706.54	8934.58	84.4444	1462.37	1095.74	1205.71	614.706	650.526	22958.2	31061.9	77721.1	31693.9	26511.5	37470.6	12580.2	8816.98	8772.73	11588.3	9977.32	3886.11	737.895	1071.28	1558.95	1305.56	2817.27	1310.09	2469.57	3601.01
13.956	398.373	unidentified	1.17099e+06	412791	712549	539410	1665886	500004	447556	149838	345316	317609	520364	596639	92891.1	141839	151617	233655	136917	115426	1.27158e+06	1.49758e+06	2.06918e+06	1.35336e+06	955291	947925	343457	283786	428033	753057	230375	286955	130286	124749	132741	156442	150228	111300	438241	255735
18.49	398.373	unidentified	68939.4	24805.3	39200	45832.5	100998	29751.3	73833.9	51287.5	42643.3	40053.2	62679.4	70575.7	60135.6	67052.7	67229.8	82224.8	74925.5	50267.4	54917.6	70175.2	95233.3	78205.3	60372.1	61226.5	48831.2	65068.9	74259.1	99416	35658.8	41466.7	39388.4	68004.3	78296.8	46572.2	53836.4	103083	146534	77679.8
11.994	398.374	unidentified	2383250	2.37165e+06	2.06658e+06	2122185	2962519	1.96561e+06	2.20904e+06	2.32491e+06	2.49713e+06	2.23814e+06	2.72969e+06	2.66524e+06	3.24762e+06	2.90613e+06	2.66579e+06	3.02703e+06	2.7425e+06	2768280	2.95821e+06	2.40816e+06	2907460	2.49563e+06	2.17263e+06	2.19461e+06	2.17971e+06	2.41167e+06	2.38069e+06	2.70447e+06	2.41046e+06	2.4078e+06	2.40125e+06	2.60774e+06	2846140	2.93054e+06	2.46523e+06	2.7283e+06	2.79168e+06	2.79608e+06
1.722	398.746	unidentified	6.17351e+06	9.16271e+06	8.57387e+06	5161660	6432464	7.16053e+06	7.82474e+06	7.23639e+06	10633410	1.06406e+07	5.64533e+06	6.59303e+06	1.27802e+07	1.02777e+07	8.25481e+06	1.14452e+07	7.7161e+06	9.78057e+06	5.4822e+06	5.36362e+06	9.2165e+06	4798200	7.07361e+06	6.80015e+06	9.05261e+06	5.80585e+06	7.12819e+06	9.46301e+06	7.7854e+06	6.63747e+06	8.28189e+06	1.31816e+07	8.39691e+06	1.18174e+07	8987360	3.4717e+06	8.40027e+06	8.69455e+06
20.113	399.238	unidentified	52492.3	40316	44696.3	43763.3	85976	40455.7	48044	60159.8	59828.9	42412.8	48029.9	64506.5	48578.9	45949.5	60740.4	52276.2	54026.5	41241.1	76976.9	50885.7	112443	77767.5	49857.7	55685.3	51266.7	57014.2	50830	75794.7	46315.5	40825.9	42811.6	66936.2	61998.9	42560	45000.9	56283.5	51688.7	57008.1
1.269	399.239	unidentified	432490	475663	354506	308392	531757	343083	160583	96850.9	136248	106459	129951	171025	116792	91696.8	167145	76760	102267	195382	570523	454455	375598	296077	325654	308308	204204	170026	159622	167549	229263	161927	161363	142029	119800	115258	132845	138066	134141	153543
5.527	399.258	unidentified	29034.6	35945.7	23501.8	27584.2	16867	29659.1	32071.6	37266.1	43874.4	30556.9	29031.8	27569.2	46124.4	39946.2	38589.4	37944.8	54631.4	37717.9	33037.4	41690.5	33336.7	22077.2	40011.5	35721.6	37489.6	36759.4	32437.3	39174.5	38337.1	33833.3	42538.9	55310.6	35918.9	40188.9	35683.6	40763.3	30534.8	26304
8.048	399.334	unidentified	41685.6	30693.6	25322.9	35438.3	46210	32645.2	21700	26220.5	36914.4	28672.5	33687.9	53010.3	32037.8	38016.1	20969.1	18650.5	7.90645e+06	13554.7	27994.5	29449.5	25672.2	47971.9	13914.4	34459.8	17126	28260.4	25999.1	27461.7	24519.6	22219.4	31145.3	31167	15506.3	23034.4	16856.4	16681.7	18180	56042.4
2.663	399.343	unidentified	75602.9	47229.8	71840.4	125800	107028	37453.9	79954.1	54158	100140	131839	88287.9	57203.7	61052.2	70063.4	57912.8	55834.3	27840.2	47470.5	81408.8	141994	404038	218111	242001	110492	91968.8	101065	173437	360027	87186.6	143108	53057.9	77845.7	38787.4	34522.2	77059.1	70939.4	46951.3	96345.5
10.53	399.348	unidentified	1.97837e+06	1.14115e+06	1.27748e+06	1466205	2048585	1.28336e+06	1.02697e+06	832470	824278	763628	1.14194e+06	1.38625e+06	806008	1.10812e+06	1.00374e+06	1.37297e+06	1.03759e+06	1.30517e+06	2.01962e+06	2.00773e+06	2522520	1.95662e+06	1.52338e+06	1.71406e+06	2.64511e+06	1.61926e+06	1.57171e+06	1.93785e+06	1.11308e+06	1.51047e+06	1.00939e+06	1.47479e+06	1.20168e+06	1.06155e+06	1.06913e+06	1.5793e+06	1.55461e+06	1.48298e+06
6.943	399.354	unidentified	87999	49455.3	51299.1	65410.8	120922	45975.7	30600.9	22753.6	35477.8	56699.1	36314	56789.7	28395.6	22581.7	24220.2	31358.1	23839.2	14084.2	115643	100748	153712	145841	69579.8	90090.2	31899	46813.2	31022.7	85958.5	25832	37689.8	24073.7	27520.2	25552.6	18455.6	30843.6	30021.1	71212.2	48177.8
13.926	399.372	unidentified	120435	25884	82556	43423.3	169768	44045.2	38609.2	4474.11	25696.7	25495.4	41294.4	46387.9	7163.33	9427.96	10030.9	19709.5	10080.4	4734.74	118710	195829	211230	115788	89031.7	95297.1	22704.2	22444.3	35260	68801.1	14299	20073.1	5375.79	9090.43	10240	7031.11	11922.7	5032.11	34014.8	22912.1
22.591	399.378	unidentified	1.99446e+06	1.00881e+06	1.07043e+06	1.27188e+06	2496316	1.16487e+06	946460	926007	837267	790150	1.31109e+06	1.23453e+06	618494	622215	754377	913077	761482	618656	2.0809e+06	2.04505e+06	2.26703e+06	2.15623e+06	1.65443e+06	1442850	597198	904091	935315	1.35939e+06	701555	781552	500162	688478	774183	508324	606406	720183	1.16996e+06	698626
9.951	399.747	unidentified	101454	112569	117121	99481.7	67663	95664.3	43615.6	118121	118191	122539	128275	70574.8	158614	142643	164352	122566	57216.7	151567	109221	35195.2	79804.4	65873.7	104806	81320.6	150882	128941	116719	80505.3	166834	119029	82942.1	168627	114879	176788	131859	107815	70613	133337
1.991	399.749	unidentified	177058	264070	258190	175071	290994	244440	232828	467655	377036	305869	223845	290930	312976	248543	292193	302155	304567	274432	171581	164525	290250	244036	520157	294081	366570	298283	292940	364907	308908	259092	291148	451824	131503	312750	451816	526186	225847	290057
7.575	400.252	unidentified	185274	248754	85702.8	112029	224870	77864.3	133198	139968	330826	140283	156944	145693	168461	170020	198999	83393.3	180918	118257	166235	116370	225086	78760.5	130594	177539	182296	96852.8	124647	195565	179055	79649.1	141258	129777	112188	186596	124441	151314	77360.9	102804
2.032	400.295	unidentified	376923	183003	245901	174514	499966	232211	100185	50896.4	55011.1	152964	175479	160936	24604.4	41539.8	39414.9	56403.8	51879.4	40352.6	375549	434381	296124	260800	368535	289139	67031.2	42743.4	69720.9	88569.1	44695.9	85068.5	27237.9	40095.7	31089.5	22357.8	32950.9	36837.6	72808.7	46116.2
10.497	400.356	unidentified	403084	275410	302306	282708	573097	314625	269254	152313	187693	160021	204346	261893	163090	283863	210487	288688	211196	289125	507590	451584	524929	399394	364377	404567	622733	353659	254745	394316	194316	260667	217725	278983	286747	286308	212966	323062	327040	354593
3.331	400.368	unidentified	1.58362e+06	1.08771e+06	749077	1.18918e+06	1984545	855284	397087	318275	324566	301144	496309	718015	45044.4	41211.8	226446	153857	80049	74706.3	1.34934e+06	1.40774e+06	3.7057e+06	2.28483e+06	1.93107e+06	2.02599e+06	847290	1.275e+06	1.06592e+06	1.01056e+06	1.58185e+06	547910	84237.9	192515	124609	84343.3	354754	172915	257621	380594
22.659	400.389	unidentified	285662	133006	167994	199562	406377	154693	82820.2	105518	98194.4	84278.9	180107	162073	55616.7	51630.1	81420.2	108307	68147.1	55034.7	304840	283979	332908	305954	193592	203671	78130.2	94229.2	117375	147259	84104.1	111336	44054.7	69089.4	74151.6	40106.7	60163.6	78946.8	126939	87790.9
1.737	400.743	unidentified	1.15635e+07	2.20983e+07	9.52194e+06	9.29923e+06	11998700	1.33389e+07	9.98522e+06	2.08616e+07	1.93061e+07	1.03618e+07	1.9345e+07	2.06583e+07	22860620	1.77092e+07	2.12565e+07	2.04384e+07	1.70249e+07	2.03094e+07	1.35104e+07	1.136e+07	1.4485e+07	8.53711e+06	11574575	7.08451e+06	15908175	2.12166e+07	1.06862e+07	1.85831e+07	1.88466e+07	1.68595e+07	1.67439e+07	2.18714e+07	1.92168e+07	2.44312e+07	1.97624e+07	1.71343e+07	1.20404e+07	1.33332e+07
5.441	400.744	unidentified	2.95821e+06	2.89391e+06	2.86527e+06	1.51235e+06	2393348	2.80431e+06	3.33347e+06	3.41636e+06	4.36165e+06	3.03818e+06	4.04713e+06	3.33788e+06	4.71997e+06	5.56569e+06	3.45882e+06	3.56993e+06	3.373e+06	3.78566e+06	3.64936e+06	2.79869e+06	3.27619e+06	946981	3.38493e+06	2.42721e+06	3.11366e+06	4.10926e+06	2.89456e+06	3.67005e+06	5.43129e+06	2.46149e+06	3.36516e+06	4.01377e+06	2.8384e+06	5469240	3.5949e+06	3.32529e+06	2.39751e+06	3.30697e+06
[truncated: 5,142 more rows]

## Sheet: Table S2b
Table S2b. Lipid features detected with LC-MS analysis of axenically-grown Azospirillum. Average retention time (Rt) and mass to charge ratio (m/z) of each compound are presented. CE: cholesteryl ester, CL: cardiolipin, DG: diacylglycerol,, LPC: lysophophatidylcholine, LPE: lysophophatidylethanolamine, PC: phophatidylcholine, PE: phosphatidylethanolamine, PG: phosphatidylglycerol, TG: triacylglyc…
[truncated: 106 more rows]

[truncated: 2 more sheets: Table S2c, Table S2d]
